# Supplementary material for: 4-Nitro-N′-[(E)-3-pyridylmethyl­idene]benzohydrazide
Source: Acta Crystallogr Sect E Struct Rep Online. 2010 Mar 31;66(Pt 4):o976. doi: 10.1107/S1600536810011244 (PMC2983976; doi:10.1107/S1600536810011244)
Supplement: Supplementary file 1 [file e-66-0o976-sup1.cif]

##############################################################################
###                                                                        ###
###        Electronic paper (Acta Crystallographica Section E)             ###
###                                                                        ###
##############################################################################
#                                                                            #
# This CIF contains the data in a paper accepted for publication in Acta     #
# Crystallographica Section E. It conforms to the requirements of Notes      #
# for Authors for Section E, and has been peer reviewed under the auspices   #
# of the IUCr Commission on Journals.                                        #
#                                                                            #
# Full details of the Crystallographic Information File format               #
# are given in the paper "The Crystallographic Information File (CIF):       #
# a New Standard Archive File for Crystallography" by S. R. Hall, F. H.      #
# Allen and I. D. Brown [Acta Cryst. (1991), A47, 655-685].                  #
#                                                                            #
# The current version of the core CIF dictionary is obtainable from          #
# ftp://ftp.iucr.org/pub/cif_core.dic. The current version number is 2.4.    #
#                                                                            #
# Software is freely available for graphical display of the structure(s) in  #
# this CIF.  For information consult the CIF home page http://www.iucr.org/  #
# cif/home.html                                                              #
#                                                                            #
# This file may be used for bona fide research purposes within the           #
# scientific community so long as proper attribution is given to the journal # 
# article from which it was obtained.                                        #
#                                                                            #
##############################################################################
                                             
data_global
_audit_creation_method     SHELXL-97
_journal_date_recd_electronic     2010-03-22
_journal_date_accepted     2010-03-24
_journal_name_full     'Acta Crystallographica, Section E'
_journal_year     2010
_journal_volume     66
_journal_issue      4
_journal_page_first     o976
_journal_page_last     o976
_journal_paper_category     QO
_journal_coeditor_code     LH5020
_publ_contact_author_name     'Muhammad Zia-ur-Rehman'
_publ_contact_author_address
;
Applied Chemistry Research Centre
PCSIR Laboratories Complex
Lahore-54600
Pakistan
;
_publ_contact_author_email     'rehman_pcsir@hotmail.com'
_publ_contact_author_phone     '0092-3334571977'
_publ_section_title
;
4-Nitro-<i>N</i>'-[(<i>E</i>)-3-pyridylmethylidene]benzohydrazide
;
loop_
    _publ_author_name
    _publ_author_footnote
    _publ_author_address
    'Ahmad, Tanveer' .
;
Institute of Chemistry
University of the Punjab
Lahore 54590
Pakistan
;
    'Zia-ur-Rehman, Muhammad' .
;
Applied Chemistry Research Centre
PCSIR Laboratories Complex
Lahore 54600
Pakistan
;
    'Siddiqui, Hamid Latif' .
;
Institute of Chemistry
University of the Punjab
Lahore 54590
Pakistan
;
    'Mahmud, Shahid' .
;
Applied Chemistry Research Centre
PCSIR Laboratories Complex
Lahore 54600
Pakistan
;
    'Parvez, Masood' .
;
Department of Chemistry
The University of Calgary
2500 University Drive NW
Calgary
Alberta
Canada T2N 1N4
;
data_I
_chemical_name_systematic
;
4-Nitro-<i>N</i>'-[(<i>E</i>)-3-pyridylmethylidene]benzohydrazide
;
_chemical_name_common     ?
_chemical_formula_moiety     'C13 H10 N4 O3'
_chemical_formula_sum     'C13 H10 N4 O3'
_chemical_formula_iupac     'C13 H10 N4 O3'
_chemical_formula_weight     270.25
_chemical_melting_point     547
_symmetry_cell_setting     monoclinic
_symmetry_space_group_name_H-M     'P 21/c'
_symmetry_space_group_name_Hall     '-P 2ybc'
loop_
    _symmetry_equiv_pos_as_xyz
    'x, y, z'
    '-x, y+1/2, -z+1/2'
    '-x, -y, -z'
    'x, -y-1/2, z-1/2'
_cell_length_a     14.6158(3)
_cell_length_b     8.1969(2)
_cell_length_c     10.3645(2)
_cell_angle_alpha     90.00
_cell_angle_beta     100.6090(10)
_cell_angle_gamma     90.00
_cell_volume     1220.49(5)
_cell_formula_units_Z     4
_cell_measurement_reflns_used     10114
_cell_measurement_theta_min     3.0
_cell_measurement_theta_max     68.0
_cell_measurement_temperature     123(2)
_exptl_crystal_description     'plate'
_exptl_crystal_colour     'yellow'
_exptl_crystal_size_max     0.20
_exptl_crystal_size_mid     0.16
_exptl_crystal_size_min     0.05
_exptl_crystal_density_diffrn     1.471
_exptl_crystal_density_meas     ?
_exptl_crystal_density_method     'not measured'
_exptl_crystal_F_000     560
_exptl_absorpt_coefficient_mu     0.911
_exptl_absorpt_correction_type     'multi-scan'
_exptl_absorpt_process_details     '(SADABS; Bruker, 2004)'
_exptl_absorpt_correction_T_min     0.839
_exptl_absorpt_correction_T_max     0.956
_exptl_special_details
;
;
_diffrn_ambient_temperature     123(2)
_diffrn_radiation_type     CuK\a
_diffrn_radiation_wavelength     1.54178
_diffrn_radiation_source     'fine-focus sealed tube'
_diffrn_radiation_monochromator     graphite
_diffrn_measurement_device_type     'Bruker APEXII'
_diffrn_measurement_method     '\w and \f '
_diffrn_detector_area_resol_mean     ?
_diffrn_reflns_number     10114
_diffrn_reflns_av_R_equivalents     0.016
_diffrn_reflns_av_sigmaI/netI     0.012
_diffrn_reflns_theta_min     3.0
_diffrn_reflns_theta_max     68.0
_diffrn_reflns_theta_full     68.0
_diffrn_measured_fraction_theta_max     0.982
_diffrn_measured_fraction_theta_full     0.982
_diffrn_reflns_limit_h_min     -17
_diffrn_reflns_limit_h_max     17
_diffrn_reflns_limit_k_min     -9
_diffrn_reflns_limit_k_max     9
_diffrn_reflns_limit_l_min     -12
_diffrn_reflns_limit_l_max     12
_diffrn_standards_number     0
_diffrn_standards_interval_count     0
_diffrn_standards_interval_time     0
_diffrn_standards_decay_%     0
_refine_special_details
;
Refinement of <i>F</i>^2^ against ALL reflections. The weighted <i>R</i>-factor
wR and goodness of fit <i>S</i> are based on <i>F</i>^2^, conventional
<i>R</i>-factors <i>R</i> are based on <i>F</i>, with <i>F</i> set to zero for
negative <i>F</i>^2^. The threshold expression of <i>F</i>^2^ >
\s(<i>F</i>^2^) is used only for calculating <i>R</i>-factors(gt) etc. and is
not relevant to the choice of reflections for refinement. <i>R</i>-factors
based on <i>F</i>^2^ are statistically about twice as large as those based on
<i>F</i>, and <i>R</i>- factors based on ALL data will be even larger.
;
_reflns_number_total     2192
_reflns_number_gt     2098
_reflns_threshold_expression     I>2\s(I)
_refine_ls_structure_factor_coef     Fsqd
_refine_ls_matrix_type     full
_refine_ls_R_factor_all     0.037
_refine_ls_R_factor_gt     0.036
_refine_ls_wR_factor_gt     0.092
_refine_ls_wR_factor_ref     0.094
_refine_ls_goodness_of_fit_ref     1.06
_refine_ls_restrained_S_all     1.04
_refine_ls_number_reflns     2192
_refine_ls_number_parameters     190
_refine_ls_number_restraints     66
_refine_ls_hydrogen_treatment     constr
_refine_ls_weighting_scheme     calc
_refine_ls_weighting_details
          'calc w=1/[\s^2^(Fo^2^)+(0.0485P)^2^+0.519P] where P=(Fo^2^+2Fc^2^)/3'
_atom_sites_solution_hydrogens     difmap
_atom_sites_solution_primary     direct
_atom_sites_solution_secondary     difmap
_refine_ls_shift/su_max     0.001
_refine_ls_shift/su_mean     0.000
_refine_diff_density_max     0.26
_refine_diff_density_min     -0.26
_refine_ls_extinction_method     none
_refine_ls_extinction_coef     ?
loop_
    _atom_type_symbol
    _atom_type_description
    _atom_type_scat_dispersion_real
    _atom_type_scat_dispersion_imag
    _atom_type_scat_source
    'C' 'C' 0.0181 0.0091
                         'International Tables Vol C Tables 4.2.6.8 and 6.1.1.4'
    'H' 'H' 0.0000 0.0000
                         'International Tables Vol C Tables 4.2.6.8 and 6.1.1.4'
    'N' 'N' 0.0311 0.0180
                         'International Tables Vol C Tables 4.2.6.8 and 6.1.1.4'
    'O' 'O' 0.0492 0.0322
                         'International Tables Vol C Tables 4.2.6.8 and 6.1.1.4'
_computing_data_collection     'APEX2 (Bruker, 2004)'
_computing_cell_refinement     'SAINT (Bruker, 2004)'
_computing_data_reduction     'SAINT and XPREP (Bruker, 2004)'
_computing_structure_solution     'SHELXS97 (Sheldrick, 2008)'
_computing_structure_refinement     'SHELXL97 (Sheldrick, 2008)'
_computing_molecular_graphics     'ORTEP-3 (Farrugia, 1997)'
_computing_publication_material     'SHELXL97 (Sheldrick, 2008)'
loop_
    _atom_site_type_symbol
    _atom_site_label
    _atom_site_fract_x
    _atom_site_fract_y
    _atom_site_fract_z
    _atom_site_U_iso_or_equiv
    _atom_site_adp_type
    _atom_site_calc_flag
    _atom_site_refinement_flags
    _atom_site_occupancy
    _atom_site_disorder_assembly
    _atom_site_disorder_group
    N N1 -0.0353(11) 0.277(2) 0.3850(9) 0.0354(16) Uani d PU 0.50 A 1
    O O1 -0.086(3) 0.336(5) 0.295(3) 0.059(3) Uani d PU 0.50 A 1
    O O2 -0.0552(6) 0.1587(11) 0.4450(5) 0.0550(12) Uani d PU 0.50 A 1
    N N1' -0.0292(11) 0.259(2) 0.4237(9) 0.0354(16) Uani d PU 0.50 A 2
    O O1' -0.082(3) 0.311(5) 0.321(3) 0.059(3) Uani d PU 0.50 A 2
    O O2' -0.0525(6) 0.1572(11) 0.4997(5) 0.0550(12) Uani d PU 0.50 A 2
    O O3 0.36776(6) 0.53420(11) 0.67517(8) 0.0267(2) Uani d . 1 A .
    N N2 0.37145(6) 0.60961(12) 0.46461(9) 0.0179(2) Uani d . 1 A .
    H H2N 0.3442 0.6031 0.3817 0.022 Uiso calc R 1 . .
    N N3 0.45517(6) 0.69107(12) 0.49965(9) 0.0183(2) Uani d . 1 . .
    N N4 0.66815(7) 1.02086(12) 0.31200(10) 0.0203(2) Uani d . 1 . .
    C C1 0.23641(8) 0.46958(15) 0.51171(12) 0.0203(3) Uani d . 1 A .
    C C2 0.17661(9) 0.52595(17) 0.40038(13) 0.0261(3) Uani d . 1 . .
    H H2 0.1965 0.6096 0.3484 0.031 Uiso calc R 1 . .
    C C3 0.08809(9) 0.46038(19) 0.36515(14) 0.0329(3) Uani d . 1 A .
    H H3 0.0466 0.4988 0.2898 0.040 Uiso calc R 1 . .
    C C4 0.06168(9) 0.33806(18) 0.44215(16) 0.0352(4) Uani d . 1 . .
    C C5 0.11925(10) 0.27997(17) 0.55309(16) 0.0361(4) Uani d . 1 A .
    H H5 0.0992 0.1953 0.6040 0.043 Uiso calc R 1 . .
    C C6 0.20687(9) 0.34797(16) 0.58836(14) 0.0280(3) Uani d . 1 . .
    H H6 0.2472 0.3114 0.6655 0.034 Uiso calc R 1 A .
    C C7 0.33183(8) 0.54003(14) 0.55923(11) 0.0189(3) Uani d . 1 . .
    C C8 0.48376(8) 0.75796(14) 0.40288(11) 0.0182(3) Uani d . 1 . .
    H H8 0.4490 0.7430 0.3168 0.022 Uiso calc R 1 . .
    C C9 0.56840(8) 0.85680(14) 0.42110(11) 0.0179(3) Uani d . 1 . .
    C C10 0.59341(8) 0.92553(15) 0.30967(11) 0.0191(3) Uani d . 1 . .
    H H10 0.5552 0.9035 0.2270 0.023 Uiso calc R 1 . .
    C C11 0.72083(8) 1.05187(15) 0.42965(12) 0.0212(3) Uani d . 1 . .
    H H11 0.7744 1.1186 0.4334 0.025 Uiso calc R 1 . .
    C C12 0.70067(8) 0.99095(15) 0.54626(12) 0.0219(3) Uani d . 1 . .
    H H12 0.7395 1.0168 0.6277 0.026 Uiso calc R 1 . .
    C C13 0.62364(8) 0.89241(15) 0.54267(11) 0.0201(3) Uani d . 1 . .
    H H13 0.6085 0.8497 0.6213 0.024 Uiso calc R 1 . .
loop_
    _atom_site_aniso_label
    _atom_site_aniso_U_11
    _atom_site_aniso_U_22
    _atom_site_aniso_U_33
    _atom_site_aniso_U_12
    _atom_site_aniso_U_13
    _atom_site_aniso_U_23
    N1 0.0219(18) 0.035(3) 0.051(5) -0.0047(17) 0.010(4) -0.013(4)
    O1 0.027(3) 0.086(9) 0.059(8) -0.015(4) -0.004(5) -0.022(6)
    O2 0.0311(8) 0.0435(8) 0.093(4) -0.0147(6) 0.018(3) 0.007(3)
    N1' 0.0219(18) 0.035(3) 0.051(5) -0.0047(17) 0.010(4) -0.013(4)
    O1' 0.027(3) 0.086(9) 0.059(8) -0.015(4) -0.004(5) -0.022(6)
    O2' 0.0311(8) 0.0435(8) 0.093(4) -0.0147(6) 0.018(3) 0.007(3)
    O3 0.0277(5) 0.0329(5) 0.0186(4) -0.0062(4) 0.0022(3) 0.0030(4)
    N2 0.0158(5) 0.0208(5) 0.0168(5) -0.0024(4) 0.0021(4) -0.0006(4)
    N3 0.0156(5) 0.0187(5) 0.0205(5) -0.0013(4) 0.0030(4) -0.0014(4)
    N4 0.0184(5) 0.0215(5) 0.0215(5) 0.0005(4) 0.0053(4) 0.0010(4)
    C1 0.0192(6) 0.0194(6) 0.0240(6) -0.0001(4) 0.0080(5) -0.0052(5)
    C2 0.0207(6) 0.0318(7) 0.0263(6) -0.0023(5) 0.0058(5) -0.0034(5)
    C3 0.0207(6) 0.0429(8) 0.0345(7) -0.0011(6) 0.0032(5) -0.0121(6)
    C4 0.0184(6) 0.0315(7) 0.0579(9) -0.0057(5) 0.0130(6) -0.0211(7)
    C5 0.0293(7) 0.0217(7) 0.0631(10) -0.0037(5) 0.0234(7) -0.0006(7)
    C6 0.0252(6) 0.0227(6) 0.0387(7) 0.0003(5) 0.0126(5) 0.0015(6)
    C7 0.0197(6) 0.0167(6) 0.0206(6) 0.0005(4) 0.0045(4) -0.0013(5)
    C8 0.0178(5) 0.0181(6) 0.0182(5) 0.0010(4) 0.0021(4) -0.0005(4)
    C9 0.0170(6) 0.0163(6) 0.0206(6) 0.0023(4) 0.0040(4) -0.0012(4)
    C10 0.0180(6) 0.0196(6) 0.0193(6) 0.0012(4) 0.0024(4) -0.0013(5)
    C11 0.0161(5) 0.0207(6) 0.0271(6) -0.0016(4) 0.0045(5) -0.0013(5)
    C12 0.0198(6) 0.0235(6) 0.0212(6) -0.0003(5) 0.0008(5) -0.0029(5)
    C13 0.0208(6) 0.0210(6) 0.0191(6) 0.0016(5) 0.0050(5) 0.0004(5)
_geom_special_details
;
All esds (except the esd in the dihedral angle between two l.s. planes) are
estimated using the full covariance matrix. The cell esds are taken into
account individually in the estimation of esds in distances, angles and
torsion angles; correlations between esds in cell parameters are only used
when they are defined by crystal symmetry. An approximate (isotropic)
treatment of cell esds is used for estimating esds involving l.s. planes.
;
loop_
    _geom_bond_atom_site_label_1
    _geom_bond_atom_site_label_2
    _geom_bond_site_symmetry_2
    _geom_bond_distance
    _geom_bond_publ_flag
    N1 O1 . 1.19(3) ?
    N1 O2 . 1.213(16) ?
    N1 C4 . 1.518(16) ?
    N1' O2' . 1.236(15) ?
    N1' O1' . 1.27(2) ?
    N1' C4 . 1.460(17) ?
    O3 C7 . 1.2205(15) ?
    N2 C7 . 1.3532(15) ?
    N2 N3 . 1.3826(13) ?
    N2 H2N . 0.8800 ?
    N3 C8 . 1.2788(15) ?
    N4 C10 . 1.3397(16) ?
    N4 C11 . 1.3411(16) ?
    C1 C6 . 1.3919(18) ?
    C1 C2 . 1.3920(18) ?
    C1 C7 . 1.5061(16) ?
    C2 C3 . 1.3865(18) ?
    C2 H2 . 0.9500 ?
    C3 C4 . 1.380(2) ?
    C3 H3 . 0.9500 ?
    C4 C5 . 1.379(2) ?
    C5 C6 . 1.383(2) ?
    C5 H5 . 0.9500 ?
    C6 H6 . 0.9500 ?
    C8 C9 . 1.4617(16) ?
    C8 H8 . 0.9500 ?
    C9 C10 . 1.3929(16) ?
    C9 C13 . 1.3964(16) ?
    C10 H10 . 0.9500 ?
    C11 C12 . 1.3886(17) ?
    C11 H11 . 0.9500 ?
    C12 C13 . 1.3806(17) ?
    C12 H12 . 0.9500 ?
    C13 H13 . 0.9500 ?
loop_
    _geom_angle_atom_site_label_1
    _geom_angle_atom_site_label_2
    _geom_angle_atom_site_label_3
    _geom_angle_site_symmetry_1
    _geom_angle_site_symmetry_3
    _geom_angle
    _geom_angle_publ_flag
    O1 N1 O2 . . 124(2) ?
    O1 N1 C4 . . 125(2) ?
    O2 N1 C4 . . 111.0(8) ?
    O2' N1' O1' . . 125(2) ?
    O2' N1' C4 . . 124.5(9) ?
    O1' N1' C4 . . 111(2) ?
    C7 N2 N3 . . 119.29(9) ?
    C7 N2 H2N . . 120.4 ?
    N3 N2 H2N . . 120.4 ?
    C8 N3 N2 . . 113.72(9) ?
    C10 N4 C11 . . 117.17(10) ?
    C6 C1 C2 . . 119.84(12) ?
    C6 C1 C7 . . 116.99(11) ?
    C2 C1 C7 . . 123.10(11) ?
    C3 C2 C1 . . 120.18(13) ?
    C3 C2 H2 . . 119.9 ?
    C1 C2 H2 . . 119.9 ?
    C4 C3 C2 . . 118.43(14) ?
    C4 C3 H3 . . 120.8 ?
    C2 C3 H3 . . 120.8 ?
    C5 C4 C3 . . 122.72(12) ?
    C5 C4 N1' . . 110.9(4) ?
    C3 C4 N1' . . 126.3(4) ?
    C5 C4 N1 . . 126.4(4) ?
    C3 C4 N1 . . 110.8(4) ?
    C4 C5 C6 . . 118.33(13) ?
    C4 C5 H5 . . 120.8 ?
    C6 C5 H5 . . 120.8 ?
    C5 C6 C1 . . 120.48(13) ?
    C5 C6 H6 . . 119.8 ?
    C1 C6 H6 . . 119.8 ?
    O3 C7 N2 . . 124.48(11) ?
    O3 C7 C1 . . 120.77(11) ?
    N2 C7 C1 . . 114.75(10) ?
    N3 C8 C9 . . 121.82(10) ?
    N3 C8 H8 . . 119.1 ?
    C9 C8 H8 . . 119.1 ?
    C10 C9 C13 . . 117.86(11) ?
    C10 C9 C8 . . 117.52(10) ?
    C13 C9 C8 . . 124.57(11) ?
    N4 C10 C9 . . 123.95(11) ?
    N4 C10 H10 . . 118.0 ?
    C9 C10 H10 . . 118.0 ?
    N4 C11 C12 . . 123.02(11) ?
    N4 C11 H11 . . 118.5 ?
    C12 C11 H11 . . 118.5 ?
    C13 C12 C11 . . 119.31(11) ?
    C13 C12 H12 . . 120.3 ?
    C11 C12 H12 . . 120.3 ?
    C12 C13 C9 . . 118.67(11) ?
    C12 C13 H13 . . 120.7 ?
    C9 C13 H13 . . 120.7 ?
loop_
    _geom_torsion_atom_site_label_1
    _geom_torsion_atom_site_label_2
    _geom_torsion_atom_site_label_3
    _geom_torsion_atom_site_label_4
    _geom_torsion_site_symmetry_1
    _geom_torsion_site_symmetry_2
    _geom_torsion_site_symmetry_3
    _geom_torsion_site_symmetry_4
    _geom_torsion
    _geom_torsion_publ_flag
    C7 N2 N3 C8 . . . . -177.02(10) ?
    C6 C1 C2 C3 . . . . -0.52(19) ?
    C7 C1 C2 C3 . . . . -177.23(11) ?
    C1 C2 C3 C4 . . . . -0.57(19) ?
    C2 C3 C4 C5 . . . . 0.7(2) ?
    C2 C3 C4 N1' . . . . 177.6(8) ?
    C2 C3 C4 N1 . . . . -177.4(6) ?
    O2' N1' C4 C5 . . . . 2.3(16) ?
    O1' N1' C4 C5 . . . . -180(2) ?
    O2' N1' C4 C3 . . . . -174.9(10) ?
    O1' N1' C4 C3 . . . . 3(3) ?
    O2' N1' C4 N1 . . . . 168(6) ?
    O1' N1' C4 N1 . . . . -14(4) ?
    O1 N1 C4 C5 . . . . 174(3) ?
    O2 N1 C4 C5 . . . . -4.7(15) ?
    O1 N1 C4 C3 . . . . -8(3) ?
    O2 N1 C4 C3 . . . . 173.3(9) ?
    O1 N1 C4 N1' . . . . 158(7) ?
    O2 N1 C4 N1' . . . . -21(4) ?
    C3 C4 C5 C6 . . . . 0.2(2) ?
    N1' C4 C5 C6 . . . . -177.1(7) ?
    N1 C4 C5 C6 . . . . 178.1(7) ?
    C4 C5 C6 C1 . . . . -1.3(2) ?
    C2 C1 C6 C5 . . . . 1.50(19) ?
    C7 C1 C6 C5 . . . . 178.40(11) ?
    N3 N2 C7 O3 . . . . -5.01(17) ?
    N3 N2 C7 C1 . . . . 174.08(9) ?
    C6 C1 C7 O3 . . . . -23.95(17) ?
    C2 C1 C7 O3 . . . . 152.85(12) ?
    C6 C1 C7 N2 . . . . 156.92(11) ?
    C2 C1 C7 N2 . . . . -26.28(17) ?
    N2 N3 C8 C9 . . . . 176.74(10) ?
    N3 C8 C9 C10 . . . . -179.54(11) ?
    N3 C8 C9 C13 . . . . -2.28(18) ?
    C11 N4 C10 C9 . . . . -0.60(17) ?
    C13 C9 C10 N4 . . . . 1.38(18) ?
    C8 C9 C10 N4 . . . . 178.82(10) ?
    C10 N4 C11 C12 . . . . -0.44(17) ?
    N4 C11 C12 C13 . . . . 0.65(18) ?
    C11 C12 C13 C9 . . . . 0.17(18) ?
    C10 C9 C13 C12 . . . . -1.11(17) ?
    C8 C9 C13 C12 . . . . -178.35(11) ?
loop_
    _geom_hbond_atom_site_label_D
    _geom_hbond_atom_site_label_H
    _geom_hbond_atom_site_label_A
    _geom_hbond_site_symmetry_A
    _geom_hbond_distance_DH
    _geom_hbond_distance_HA
    _geom_hbond_distance_DA
    _geom_hbond_angle_DHA
    N2 H2N N4 2_645 0.88 2.09 2.9108(14) 154.2
    C3 H3 O1 . 0.95 2.37 2.72(4) 101.4
    C5 H5 O2' . 0.95 2.30 2.666(8) 101.9
    C8 H8 O3 4_575 0.95 2.50 3.1423(14) 124.8
    C11 H11 O2 1_665 0.95 2.49 3.364(8) 152.4
    C11 H11 O2' 1_665 0.95 2.52 3.371(8) 149.7
    C13 H13 O3 2_656 0.95 2.57 3.1279(14) 118.1
