# Supplementary material for: 4-Nitro-N′-[(E)-3-pyridylmethyl­idene]benzohydrazide
Source: Acta Crystallogr Sect E Struct Rep Online. 2010 Mar 31;66(Pt 4):o976. doi: 10.1107/S1600536810011244 (PMC2983976; doi:10.1107/S1600536810011244)
Supplement: Supplementary file 2 [file e-66-0o976-Isup2.hkl]

#
# h,k,l, Fc-squared, Fo-squared, sigma(Fo-squared) and status flag
#
data_I
_shelx_title '   fnt27 in P2(1)/c'
_shelx_refln_list_code          4
_shelx_F_calc_maximum       77.58
_exptl_crystal_F_000       560.00
_reflns_d_resolution_high  0.8311
 
loop_
 _symmetry_equiv_pos_as_xyz
 'x, y, z'
 '-x, y+1/2, -z+1/2'
 '-x, -y, -z'
 'x, -y-1/2, z-1/2'
 
_cell_length_a    14.6158
_cell_length_b     8.1969
_cell_length_c    10.3645
_cell_angle_alpha  90.000
_cell_angle_beta  100.609
_cell_angle_gamma  90.000
 
_shelx_F_squared_multiplier     1.000
 
loop_
 _refln_index_h
 _refln_index_k
 _refln_index_l
 _refln_F_squared_calc
 _refln_F_squared_meas
 _refln_F_squared_sigma
 _refln_observed_status
   1   0   0      713.54      682.73     11.17 o
   3   0   0     5724.21     5234.44     83.98 o
   4   0   0     2449.00     2389.66     29.72 o
   5   0   0      149.30      150.80      2.44 o
   6   0   0     1095.92     1118.16     20.14 o
   7   0   0     4495.38     4509.19     63.68 o
   8   0   0      598.64      675.63     10.56 o
   9   0   0      108.73      108.13      2.64 o
  10   0   0      138.84      139.05      2.21 o
  11   0   0      168.11      155.73      1.90 o
  12   0   0      181.63      180.53      2.04 o
  13   0   0       13.00       12.11      0.55 o
  14   0   0        0.02        0.48      0.27 o
  15   0   0       63.02       61.26      1.31 o
  16   0   0       19.03       18.33      1.00 o
  17   0   0        5.51        2.77      0.64 o
   1   1   0        1.57       -0.55      0.37 o
   2   1   0      133.52      126.40      1.59 o
   3   1   0      960.78      911.57      8.16 o
   4   1   0     2187.23     2094.44     18.46 o
   5   1   0     1176.14     1098.49      7.26 o
   6   1   0       63.02       61.50      0.91 o
   7   1   0     2580.22     2789.73     22.33 o
   8   1   0      102.10      108.10      1.61 o
   9   1   0      792.76      892.99      9.73 o
  10   1   0      651.20      636.11      4.35 o
  11   1   0        5.96        6.36      0.25 o
  12   1   0        0.93        0.85      0.16 o
  13   1   0       74.38       68.30      0.71 o
  14   1   0       49.93       41.34      0.64 o
  15   1   0       12.95       10.87      0.41 o
  16   1   0        1.93        1.88      0.26 o
   0   2   0     2271.22     2131.64     33.80 o
   1   2   0     3572.35     3454.37     44.48 o
   3   2   0     5940.17     5643.64     43.92 o
   4   2   0     1946.66     1866.79     12.45 o
   5   2   0      146.25      164.86      1.60 o
   6   2   0      488.02      507.17      5.36 o
   7   2   0        6.22        5.57      0.36 o
   8   2   0       26.84       21.54      0.65 o
   9   2   0        5.59        5.99      0.30 o
  10   2   0       63.11       67.28      0.73 o
  11   2   0       83.15       76.48      0.96 o
  12   2   0      352.22      333.62      2.31 o
  13   2   0       42.20       37.71      0.62 o
  14   2   0        3.22        0.92      0.15 o
  15   2   0       47.70       51.58      0.69 o
  16   2   0       14.55       13.41      0.46 o
   1   3   0      456.85      415.51      3.72 o
   2   3   0       42.43       48.01      0.76 o
   3   3   0     1240.12     1276.05     11.69 o
   4   3   0     1030.77     1131.64     11.39 o
   5   3   0     4164.75     4325.23     45.70 o
   6   3   0        2.70        3.24      0.53 o
   7   3   0       28.66       28.73      1.92 o
   8   3   0       21.99       21.44      0.64 o
   9   3   0       58.66       62.08      0.90 o
  10   3   0       24.21       25.46      0.53 o
  11   3   0       34.78       30.46      0.53 o
  12   3   0      236.37      266.27      2.66 o
  13   3   0      158.44      150.36      1.60 o
  14   3   0       41.93       46.50      0.77 o
  15   3   0       80.49       92.35      1.02 o
  16   3   0        0.07        0.21      0.20 o
   0   4   0      830.69      871.53     12.20 o
   1   4   0        8.74        8.72      0.57 o
   2   4   0      392.94      438.33      5.54 o
   3   4   0       12.57       11.95      0.85 o
   4   4   0      414.54      422.87      8.11 o
   5   4   0     1688.30     1796.53     24.49 o
   6   4   0     1233.18     1263.88     17.86 o
   7   4   0       92.02      100.39      1.72 o
   8   4   0       31.99       31.96      0.53 o
   9   4   0      126.64      121.92      1.16 o
  10   4   0       13.62       12.88      0.42 o
  11   4   0       28.07       19.84      0.51 o
  12   4   0      175.86      138.09      1.44 o
  13   4   0        5.68        5.81      0.28 o
  14   4   0      224.69      235.31      2.24 o
  15   4   0        3.28        2.96      0.26 o
   1   5   0      591.13      619.54      7.71 o
   2   5   0     1101.75     1118.76     15.89 o
   3   5   0       96.19       80.32      3.19 o
   4   5   0       24.78       21.44      0.76 o
   5   5   0      149.37      144.26      3.31 o
   6   5   0       57.85       58.56      0.89 o
   7   5   0      995.58      971.07      6.11 o
   8   5   0        2.23        2.80      0.24 o
   9   5   0       49.03       46.36      0.73 o
  10   5   0        6.48        8.26      0.50 o
  11   5   0        0.29        2.05      0.48 o
  12   5   0      138.69      128.92      1.37 o
  13   5   0       14.85       15.70      0.77 o
  14   5   0      151.21      154.39      1.80 o
   0   6   0      531.09      555.38     11.28 o
   1   6   0      298.08      305.02      3.56 o
   2   6   0      102.03      108.91      1.64 o
   3   6   0        4.44        4.32      0.35 o
   4   6   0       29.73       29.56      0.61 o
   5   6   0       86.62       92.61      1.15 o
   6   6   0       64.28       68.26      0.98 o
   7   6   0       97.29      101.31      1.27 o
   8   6   0     1203.26     1137.55      8.09 o
   9   6   0       90.36       82.26      1.15 o
  10   6   0      112.44       98.71      1.33 o
  11   6   0        1.99        3.32      0.33 o
  12   6   0        4.12        5.30      0.39 o
  13   6   0       54.18       61.65      3.41 o
   1   7   0      144.45      149.06      1.69 o
   2   7   0      314.80      316.94      2.78 o
   3   7   0       68.23       70.77      1.04 o
   4   7   0       15.87       15.13      0.51 o
   5   7   0      322.92      335.58      2.76 o
   6   7   0       36.33       40.49      0.74 o
   7   7   0       81.55       80.11      2.06 o
   8   7   0        0.47        0.48      0.23 o
   9   7   0        3.55        5.94      0.39 o
  10   7   0       15.67       14.38      0.54 o
  11   7   0       80.24       71.19      0.99 o
  12   7   0       77.34       79.11      2.24 o
   0   8   0       41.43       42.65      1.22 o
   1   8   0       18.56       17.07      0.58 o
   2   8   0        0.89        1.51      0.25 o
   3   8   0       12.41       13.68      0.49 o
   4   8   0        0.07       -0.12      0.23 o
   5   8   0       28.73       25.70      0.63 o
   6   8   0      181.47      176.53      1.88 o
   7   8   0       22.15       24.95      0.58 o
   8   8   0       46.54       51.38      0.88 o
   9   8   0        5.22        6.05      0.33 o
  10   8   0       12.59       12.81      0.64 o
   1   9   0       13.53       12.23      0.50 o
   2   9   0       68.08       67.42      1.09 o
   3   9   0       16.40       19.91      0.48 o
   4   9   0      104.72      106.84      1.24 o
   5   9   0      333.94      328.06      2.96 o
   6   9   0       52.48       56.25      0.85 o
   7   9   0       34.00       35.22      0.75 o
 -17   1   1       62.53       61.04      1.92 o
 -16   1   1        0.21        0.52      0.23 o
 -15   1   1       15.11       14.59      0.36 o
 -14   1   1        6.16       10.59      0.34 o
 -13   1   1       27.99       29.85      0.50 o
 -12   1   1      108.76      102.61      0.81 o
 -11   1   1      703.38      687.03      4.99 o
 -10   1   1      462.30      472.49      3.97 o
  -9   1   1     1695.65     1733.10     15.93 o
  -8   1   1        0.04        0.76      0.17 o
  -7   1   1     4563.58     4720.01     43.60 o
  -6   1   1      616.96      621.19      4.65 o
  -5   1   1      118.37      117.73      1.10 o
  -4   1   1      339.21      333.39      2.87 o
  -3   1   1     2747.39     2689.08     24.43 o
  -2   1   1      187.58      212.39      2.35 o
  -1   1   1      111.50       81.66      1.39 o
   0   1   1     1815.66     1660.78     17.47 o
   1   1   1     2184.82     2066.63     21.75 o
   2   1   1        8.26        6.78      0.32 o
   3   1   1      308.31      346.05      3.28 o
   4   1   1      841.80      766.71      5.86 o
   5   1   1     1173.77     1165.85      8.81 o
   6   1   1        4.26        5.35      0.31 o
   7   1   1     1085.76     1240.20     12.55 o
   8   1   1      453.90      462.07      5.21 o
   9   1   1        0.92        1.39      0.53 o
  10   1   1       11.85       15.35      0.42 o
  11   1   1        0.19        0.57      0.23 o
  12   1   1       75.75       77.92      0.84 o
  13   1   1      492.44      479.15      3.55 o
  14   1   1      399.69      379.25      3.19 o
  15   1   1        0.02        0.05      0.18 o
  16   1   1       33.01       30.11      0.62 o
 -17   2   1       57.96       66.27      1.21 o
 -16   2   1       33.19       36.19      0.70 o
 -15   2   1        7.55        7.88      0.32 o
 -14   2   1      423.15      371.73      2.69 o
 -13   2   1        1.59        2.58      0.22 o
 -12   2   1        2.81        3.52      0.25 o
 -11   2   1        4.41        4.86      0.24 o
 -10   2   1      127.46      124.98      1.18 o
  -9   2   1      140.29      142.85      1.78 o
  -8   2   1       10.63       19.05      0.72 o
  -7   2   1       68.73       82.89      1.32 o
  -6   2   1      590.27      605.96      6.29 o
  -5   2   1     1145.88     1180.28      9.61 o
  -4   2   1      426.81      467.10      3.90 o
  -3   2   1     1823.37     1706.04     14.71 o
  -1   2   1       63.70       62.56      0.92 o
   0   2   1      611.89      602.30      5.79 o
   1   2   1      164.31      124.28      1.53 o
   2   2   1     2703.13     2613.05     20.46 o
   3   2   1     2651.22     2514.06     21.07 o
   4   2   1     3611.39     3621.72     27.99 o
   5   2   1     2819.97     2882.62     22.30 o
   6   2   1     1031.60     1116.46     10.37 o
   7   2   1       75.70       65.90      1.47 o
   8   2   1      126.64      133.94      3.39 o
   9   2   1      155.79      150.93      1.61 o
  10   2   1       25.10       29.10      0.57 o
  11   2   1       32.93       31.43      0.54 o
  12   2   1      760.32      776.53      4.87 o
  13   2   1       24.20       28.91      0.60 o
  14   2   1      554.23      527.76      3.66 o
  15   2   1       63.32       59.27      0.88 o
  16   2   1        4.20        5.02      0.25 o
 -16   3   1       14.81       15.42      0.38 o
 -15   3   1      327.35      321.22      2.40 o
 -14   3   1        3.39        5.73      0.34 o
 -13   3   1      467.75      459.46      3.63 o
 -12   3   1      398.17      371.25      2.86 o
 -11   3   1       83.62       82.71      1.19 o
 -10   3   1      159.76      154.32      1.45 o
  -9   3   1      129.30      129.30      1.35 o
  -8   3   1      330.51      329.96      5.11 o
  -7   3   1      289.06      282.11      4.53 o
  -6   3   1        0.97        0.64      0.43 o
  -5   3   1      590.03      694.46     10.10 o
  -4   3   1      601.49      595.92      8.74 o
  -3   3   1        6.49        4.50      0.36 o
  -2   3   1      784.53      731.66      7.47 o
  -1   3   1      218.53      225.26      2.33 o
   0   3   1       71.02       53.22      0.79 o
   1   3   1      601.22      584.07      5.67 o
   2   3   1     1729.10     1624.86     13.75 o
   3   3   1       10.72        9.07      0.33 o
   4   3   1        0.47        1.94      0.28 o
   5   3   1      767.91      842.07      9.89 o
   6   3   1       54.00       70.80      1.44 o
   7   3   1       85.80       76.43      2.07 o
   8   3   1       33.57       26.12      0.65 o
   9   3   1      405.86      379.96      2.75 o
  10   3   1      112.88      109.04      1.02 o
  11   3   1       65.51       70.51      0.88 o
  12   3   1      536.37      495.35      4.21 o
  13   3   1      153.62      142.28      1.51 o
  14   3   1       52.23       50.91      0.73 o
  15   3   1       21.31       22.89      0.69 o
  16   3   1      213.60      244.36      4.27 o
 -15   4   1       91.88       91.78      1.45 o
 -14   4   1      211.36      231.38      1.97 o
 -13   4   1       22.72       24.45      0.57 o
 -12   4   1       60.18       46.77      0.84 o
 -11   4   1       41.00       35.09      0.63 o
 -10   4   1       61.59       54.67      0.73 o
  -9   4   1       26.71       21.21      0.65 o
  -8   4   1       80.23       65.95      1.02 o
  -7   4   1       24.71       21.63      0.79 o
  -6   4   1     1644.23     1702.30     19.00 o
  -5   4   1     2618.27     2550.30     27.61 o
  -4   4   1      900.97      900.46     12.89 o
  -3   4   1      209.59      242.88      4.30 o
  -2   4   1       11.56       17.85      0.91 o
  -1   4   1      969.47      935.04     10.83 o
   0   4   1        0.68        0.85      0.21 o
   1   4   1       18.53       14.26      0.62 o
   2   4   1        4.25        4.90      0.49 o
   3   4   1      244.84      267.03      4.67 o
   4   4   1        0.04        0.17      0.36 o
   5   4   1      248.49      262.03      6.62 o
   6   4   1      849.17      820.89     14.82 o
   7   4   1        1.90        2.86      0.28 o
   8   4   1      214.22      210.18      1.63 o
   9   4   1        0.41        0.66      0.19 o
  10   4   1        1.96        1.28      0.24 o
  11   4   1        0.71        2.24      0.24 o
  12   4   1      180.14      146.03      1.70 o
  13   4   1       23.00       24.14      0.74 o
  14   4   1      194.80      183.62      1.81 o
  15   4   1       24.08       28.99      0.62 o
 -15   5   1       24.61       24.69      0.96 o
 -14   5   1       69.41       68.52      1.51 o
 -13   5   1        9.17       10.87      0.58 o
 -12   5   1        9.20        5.99      0.41 o
 -11   5   1      122.09      109.24      1.01 o
 -10   5   1      102.47       92.18      0.93 o
  -9   5   1      104.54      101.09      0.98 o
  -8   5   1       44.57       43.92      0.75 o
  -7   5   1       96.39       86.71      0.85 o
  -6   5   1       77.19       74.39      1.09 o
  -5   5   1      344.33      344.40      4.32 o
  -4   5   1       16.07       23.90      1.64 o
  -3   5   1       37.81       39.19      1.07 o
  -2   5   1       66.78       59.49      1.50 o
  -1   5   1      149.36      146.46      2.46 o
   0   5   1      755.63      779.94     11.85 o
   1   5   1        9.73        8.55      0.62 o
   2   5   1      332.02      323.46      4.59 o
   3   5   1      835.20      815.54     15.25 o
   4   5   1        0.67        0.96      0.32 o
   5   5   1        2.15        3.57      0.33 o
   6   5   1      236.09      219.13      1.82 o
   7   5   1      106.64      116.03      1.21 o
   8   5   1       29.92       29.09      0.58 o
   9   5   1       52.22       49.63      1.06 o
  10   5   1       48.73       44.28      0.76 o
  11   5   1        6.90        7.84      0.40 o
  12   5   1        0.16        0.28      0.32 o
  13   5   1       18.83       19.97      0.51 o
  14   5   1      113.90      126.99      1.72 o
 -13   6   1        0.99        2.66      0.34 o
 -12   6   1        5.28        9.52      0.40 o
 -11   6   1       41.08       41.10      0.80 o
 -10   6   1        4.76        5.39      0.36 o
  -9   6   1        0.54        0.86      0.22 o
  -8   6   1       68.36       68.03      1.00 o
  -7   6   1     2435.95     2252.63     14.37 o
  -6   6   1       67.59       69.68      1.01 o
  -5   6   1       28.16       30.47      0.79 o
  -4   6   1       69.92       62.75      1.05 o
  -3   6   1       81.95       73.76      1.10 o
  -2   6   1       18.36       20.36      0.72 o
  -1   6   1       72.04       69.31      1.48 o
   0   6   1      117.10      113.62      1.80 o
   1   6   1       86.78       95.98      1.55 o
   2   6   1      165.52      169.23      1.86 o
   3   6   1       67.33       54.19      0.95 o
   4   6   1       89.00       81.93      1.23 o
   5   6   1       71.87       73.46      0.99 o
   6   6   1        0.98        1.89      0.16 o
   7   6   1      216.78      227.40      1.84 o
   8   6   1       72.04       68.53      1.00 o
   9   6   1       83.43       69.75      1.11 o
  10   6   1       36.05       28.36      0.67 o
  11   6   1        0.24        0.66      0.24 o
  12   6   1       39.50       44.47      0.89 o
  13   6   1       74.18       72.57      1.28 o
 -11   7   1      127.64      127.14      1.47 o
 -10   7   1        8.98        9.11      0.43 o
  -9   7   1      302.26      286.75      2.68 o
  -8   7   1      126.76      108.21      1.40 o
  -7   7   1      504.70      507.16      4.32 o
  -6   7   1        1.49        0.91      0.23 o
  -5   7   1       95.45       91.74      1.22 o
  -4   7   1        3.44        2.35      0.24 o
  -3   7   1      123.25      118.79      1.40 o
  -2   7   1      260.24      233.42      2.53 o
  -1   7   1        1.17        1.96      0.30 o
   0   7   1      141.36      132.08      3.85 o
   1   7   1        0.32        0.69      0.28 o
   2   7   1       62.90       68.13      1.30 o
   3   7   1        4.66        8.91      0.56 o
   4   7   1      140.05      129.59      1.51 o
   5   7   1       71.85       67.76      0.98 o
   6   7   1        0.28        0.43      0.25 o
   7   7   1        0.18        0.43      0.23 o
   8   7   1        5.60        6.18      0.43 o
   9   7   1       10.01        6.85      0.39 o
  10   7   1      108.31      120.01      1.39 o
  11   7   1       17.21       15.91      0.48 o
 -10   8   1      104.04       83.55      1.36 o
  -9   8   1       42.45       38.04      0.71 o
  -8   8   1       44.95       45.94      0.78 o
  -7   8   1       74.32       76.53      1.10 o
  -6   8   1      243.37      225.34      2.25 o
  -5   8   1      162.35      151.98      1.71 o
  -4   8   1        8.12       10.65      0.47 o
  -3   8   1        8.16        7.70      0.43 o
  -2   8   1       53.68       58.55      0.98 o
  -1   8   1       55.20       64.84      1.12 o
   0   8   1        0.90        0.36      0.25 o
   1   8   1       63.23       54.77      0.95 o
   2   8   1        4.53        6.57      0.36 o
   3   8   1        5.92        6.99      0.40 o
   4   8   1      291.28      315.96      3.62 o
   5   8   1      332.02      356.00      3.16 o
   6   8   1      738.14      778.99      6.06 o
   7   8   1        1.91        0.60      0.23 o
   8   8   1       41.49       41.56      0.73 o
   9   8   1       10.84       13.23      0.46 o
  -7   9   1       34.75       39.06      0.91 o
  -6   9   1       75.17       72.84      1.03 o
  -5   9   1       71.94       73.78      1.39 o
  -4   9   1        0.83        3.29      0.35 o
  -3   9   1       13.16       13.43      0.58 o
  -2   9   1       32.02       24.63      0.61 o
  -1   9   1       35.41       32.18      0.68 o
   0   9   1        3.60        5.61      0.36 o
   1   9   1       22.85       21.48      0.56 o
   2   9   1        0.49        1.31      0.23 o
   3   9   1       24.59       21.30      0.53 o
   4   9   1       13.35       11.24      0.42 o
   5   9   1       22.16       22.95      0.78 o
   6   9   1        1.95        3.01      0.46 o
 -16   0   2      806.45      787.21      9.81 o
 -15   0   2        8.75       10.76      0.57 o
 -14   0   2      170.95      171.62      2.06 o
 -13   0   2        4.21        5.10      0.42 o
 -12   0   2      488.57      489.56      4.39 o
 -11   0   2       71.40       67.49      1.35 o
 -10   0   2      450.58      523.29      7.92 o
  -9   0   2       67.39       63.47      1.52 o
  -8   0   2       20.42       13.67      0.80 o
  -7   0   2       40.66       47.40      2.77 o
  -6   0   2      126.63       99.29      2.22 o
  -5   0   2      142.22      132.32      1.81 o
  -4   0   2     4138.24     3887.74     48.73 o
  -3   0   2      345.49      281.70      3.15 o
  -2   0   2     1036.26     1065.37     13.83 o
  -1   0   2     2431.17     2472.54     38.20 o
   2   0   2      549.63      629.97      8.06 o
   3   0   2      135.77      178.42      2.54 o
   4   0   2      119.63      149.78      2.06 o
   5   0   2       91.23       98.09      1.51 o
   6   0   2      274.32      280.37      4.59 o
   7   0   2       13.23        8.20      0.75 o
   8   0   2       24.07       22.65      1.12 o
   9   0   2       82.16       73.18      1.62 o
  10   0   2     3047.62     2973.35     32.22 o
  11   0   2       24.08       35.42      0.84 o
  12   0   2     2040.34     1949.13     14.03 o
  13   0   2      103.30      104.08      1.61 o
  14   0   2      109.30      115.40      1.63 o
  15   0   2      209.65      212.26      3.47 o
  16   0   2       12.77       11.29      0.46 o
 -17   1   2       25.54       20.92      0.75 o
 -16   1   2       34.39       32.42      0.64 o
 -15   1   2        5.52        7.70      0.34 o
 -14   1   2        8.85        6.77      0.29 o
 -13   1   2       50.11       55.07      0.81 o
 -12   1   2        7.07        6.88      0.29 o
 -11   1   2        0.29        0.14      0.20 o
 -10   1   2       70.75       77.56      0.95 o
  -9   1   2     1543.74     1575.39     16.21 o
  -8   1   2      692.00      705.78      6.74 o
  -7   1   2     2233.79     2319.26     20.37 o
  -6   1   2      215.57      189.71      2.11 o
  -5   1   2     1293.41     1253.27      8.87 o
  -4   1   2       39.54       40.99      0.53 o
  -3   1   2     4872.97     4506.48     30.18 o
  -2   1   2     3489.75     3293.90     32.59 o
  -1   1   2     6018.92     5618.78     53.16 o
   0   1   2        0.97        3.35      0.27 o
   1   1   2     2822.92     2528.93     30.32 o
   2   1   2      313.62      310.09      3.61 o
   3   1   2     3997.77     3785.15     45.86 o
   4   1   2      215.34      223.59      1.96 o
   5   1   2       79.49       65.70      0.85 o
   6   1   2      124.87      142.48      1.99 o
   7   1   2      245.93      240.39      3.39 o
   8   1   2        0.58        2.55      0.29 o
   9   1   2       28.88       32.26      0.64 o
  10   1   2      226.89      221.43      1.78 o
  11   1   2       79.75       73.77      0.87 o
  12   1   2        1.58        1.25      0.20 o
  13   1   2       76.00       80.57      1.07 o
  14   1   2       26.09       27.82      0.65 o
  15   1   2       13.70       13.74      0.48 o
  16   1   2       19.74       21.30      0.48 o
 -17   2   2        2.01        2.03      0.30 o
 -16   2   2        1.15        0.97      0.18 o
 -15   2   2       28.09       27.01      0.50 o
 -14   2   2      165.58      148.88      1.49 o
 -13   2   2      109.15      110.87      1.29 o
 -12   2   2        8.06       10.24      0.32 o
 -11   2   2       13.06       12.55      0.37 o
 -10   2   2       80.04       89.06      0.94 o
  -9   2   2      145.85      120.71      1.41 o
  -8   2   2      143.87      142.95      1.82 o
  -7   2   2       73.84       88.05      1.51 o
  -6   2   2      125.54      140.16      1.97 o
  -5   2   2      996.24      937.46      8.37 o
  -4   2   2      355.81      395.39      3.98 o
  -3   2   2      103.39      108.71      1.15 o
  -1   2   2        0.08        2.26      0.26 o
   0   2   2      727.39      705.80      6.08 o
   1   2   2      113.10      127.97      1.31 o
   2   2   2      450.28      438.08      3.60 o
   3   2   2      466.05      490.14      5.08 o
   4   2   2      552.54      544.41      4.36 o
   5   2   2      203.99      210.93      2.66 o
   6   2   2        4.63        7.05      0.53 o
   7   2   2       37.41       35.00      1.15 o
   8   2   2      170.35      169.47      3.31 o
   9   2   2      543.55      527.10      3.61 o
  10   2   2      151.24      152.88      1.36 o
  11   2   2       42.94       41.86      0.63 o
  12   2   2      358.06      332.51      3.36 o
  13   2   2       66.06       61.36      0.89 o
  14   2   2      412.25      432.08      4.18 o
  15   2   2      204.51      216.00      1.90 o
  16   2   2        4.37        5.76      0.43 o
 -16   3   2        0.44        0.58      0.13 o
 -15   3   2        6.41        8.78      0.36 o
 -14   3   2      255.27      241.32      2.15 o
 -13   3   2        2.15        3.80      0.31 o
 -12   3   2       15.06       16.59      0.58 o
 -11   3   2       48.64       46.41      0.62 o
 -10   3   2        4.38        5.60      0.35 o
  -9   3   2      186.91      186.77      1.75 o
  -8   3   2       13.39       11.65      0.48 o
  -7   3   2        1.49        2.25      0.31 o
  -6   3   2      212.56      239.64      3.43 o
  -5   3   2     1067.59     1088.77     12.55 o
  -4   3   2      251.93      256.60      3.48 o
  -3   3   2       41.53       44.39      0.92 o
  -2   3   2      157.99      196.30      1.86 o
  -1   3   2      673.28      632.04      4.99 o
   0   3   2      418.47      439.40      3.35 o
   1   3   2      189.53      189.38      1.69 o
   2   3   2        3.30       -0.18      0.47 o
   3   3   2       90.96      106.34      1.37 o
   4   3   2        4.54        5.57      0.44 o
   5   3   2     2576.78     2794.42     30.90 o
   6   3   2        7.25        9.39      1.71 o
   7   3   2      503.59      508.72      7.38 o
   8   3   2      597.92      570.23      5.68 o
   9   3   2       63.46       56.59      0.71 o
  10   3   2        2.63        2.31      0.27 o
  11   3   2       43.74       42.88      0.66 o
  12   3   2        0.25        2.48      0.22 o
  13   3   2        5.33        8.84      0.50 o
  14   3   2       33.78       45.12      0.93 o
  15   3   2       30.92       41.06      0.92 o
 -16   4   2        4.77       10.17      0.53 o
 -15   4   2      119.70      133.88      1.71 o
 -14   4   2       35.18       33.52      0.62 o
 -13   4   2       27.68       31.31      0.65 o
 -12   4   2      156.72      151.65      1.43 o
 -11   4   2       62.28       54.44      0.80 o
 -10   4   2      391.15      368.79      2.57 o
  -9   4   2     1304.76     1221.77      7.04 o
  -8   4   2        5.15        6.04      0.28 o
  -7   4   2      332.26      333.52      6.01 o
  -6   4   2      483.97      470.12      7.61 o
  -5   4   2     2481.59     2417.43     32.48 o
  -4   4   2     3695.99     3777.38     49.73 o
  -3   4   2      204.85      214.06      3.91 o
  -2   4   2     1310.17     1406.78     19.22 o
  -1   4   2      338.99      325.32      4.22 o
   0   4   2      161.71      158.47      2.28 o
   1   4   2       58.76       64.41      1.39 o
   2   4   2       75.63       61.46      1.73 o
   3   4   2     1169.11     1172.19     16.43 o
   4   4   2       34.95       45.83      1.58 o
   5   4   2        0.47        0.47      0.66 o
   6   4   2      440.49      421.62      3.94 o
   7   4   2      796.88      789.89      5.65 o
   8   4   2        7.48        9.75      0.35 o
   9   4   2      169.36      160.60      1.74 o
  10   4   2       61.29       70.17      0.99 o
  11   4   2       39.21       33.03      0.73 o
  12   4   2       41.93       34.76      0.75 o
  13   4   2       30.59       32.28      1.02 o
  14   4   2       63.90       70.53      0.88 o
  15   4   2       61.28       71.92      1.71 o
 -15   5   2      259.15      274.35      3.47 o
 -14   5   2      227.19      217.20      3.31 o
 -13   5   2      182.36      181.23      2.45 o
 -12   5   2      107.07      106.20      1.14 o
 -11   5   2       74.29       63.80      0.91 o
 -10   5   2        1.87        3.71      0.28 o
  -9   5   2     1254.21     1230.96      9.07 o
  -8   5   2      169.71      164.56      1.52 o
  -7   5   2        4.57        3.84      0.26 o
  -6   5   2       71.09       75.63      0.96 o
  -5   5   2        0.65        0.82      0.22 o
  -4   5   2        0.01        0.00      0.25 o
  -3   5   2      577.53      517.36     10.56 o
  -2   5   2      343.56      364.09      6.10 o
  -1   5   2       41.82       44.70      1.58 o
   0   5   2      394.63      394.63      6.40 o
   1   5   2       39.91       35.64      1.05 o
   2   5   2      244.39      238.30      2.90 o
   3   5   2      965.67      978.86     11.37 o
   4   5   2       67.24       62.95      1.02 o
   5   5   2       94.20       94.66      1.20 o
   6   5   2       10.42       10.01      0.40 o
   7   5   2       19.61       20.60      1.00 o
   8   5   2        3.52        2.07      0.24 o
   9   5   2        0.09        0.82      0.36 o
  10   5   2       19.62       24.91      0.62 o
  11   5   2       80.58       71.05      0.99 o
  12   5   2        0.97       -0.07      0.23 o
  13   5   2        0.16        0.37      0.17 o
  14   5   2        0.06        1.07      0.43 o
 -13   6   2        1.76        1.49      0.45 o
 -12   6   2        4.41        6.66      0.41 o
 -11   6   2       87.56       90.46      2.26 o
 -10   6   2       43.49       53.99      0.99 o
  -9   6   2        7.85        6.01      0.37 o
  -8   6   2     1991.26     1877.75     12.13 o
  -7   6   2       61.63       52.68      0.94 o
  -6   6   2      111.90      102.76      1.24 o
  -5   6   2        0.09        0.96      0.25 o
  -4   6   2       34.98       37.95      0.60 o
  -3   6   2       21.30       17.93      0.43 o
  -2   6   2       29.15       30.91      0.59 o
  -1   6   2       26.66       23.07      0.52 o
   0   6   2       93.28      104.04      1.20 o
   1   6   2        6.92        8.18      0.40 o
   2   6   2      162.88      159.49      1.63 o
   3   6   2      113.62      100.31      1.17 o
   4   6   2      409.62      422.54      3.30 o
   5   6   2       47.84       49.17      0.80 o
   6   6   2      201.72      189.61      1.67 o
   7   6   2       41.14       44.99      0.69 o
   8   6   2        0.33        0.30      0.20 o
   9   6   2       26.48       32.17      0.66 o
  10   6   2        1.49        0.94      0.25 o
  11   6   2       59.02       71.49      1.15 o
  12   6   2        0.71        0.58      0.23 o
 -12   7   2        0.03        0.47      0.36 o
 -11   7   2        3.48        6.67      0.33 o
 -10   7   2        8.83        4.98      0.36 o
  -9   7   2       13.06       12.78      0.49 o
  -8   7   2        5.80        5.17      0.35 o
  -7   7   2      345.08      363.19      3.28 o
  -6   7   2      206.91      206.18      1.93 o
  -5   7   2      484.40      486.21      3.89 o
  -4   7   2       15.43       13.22      0.56 o
  -3   7   2       97.16       98.02      1.47 o
  -2   7   2        4.36        7.19      0.48 o
  -1   7   2       21.01       19.06      0.66 o
   0   7   2      504.73      501.59      4.88 o
   1   7   2      319.09      302.67      3.34 o
   2   7   2       25.53       23.58      1.14 o
   3   7   2      227.41      223.39      2.71 o
   4   7   2      181.66      184.65      2.20 o
   5   7   2      335.85      339.12      2.94 o
   6   7   2      160.41      167.54      1.87 o
   7   7   2       14.25       12.57      0.52 o
   8   7   2       29.35       34.04      0.73 o
   9   7   2        9.20        9.91      0.46 o
  10   7   2        2.17        3.70      0.25 o
  11   7   2        2.55        4.63      0.36 o
  -9   8   2       92.97       81.13      1.34 o
  -8   8   2       47.21       54.95      0.96 o
  -7   8   2        0.41        0.41      0.23 o
  -6   8   2        4.78        5.38      0.34 o
  -5   8   2      129.89      130.70      1.51 o
  -4   8   2       69.30       75.43      1.08 o
  -3   8   2       39.44       39.95      0.76 o
  -2   8   2       57.24       59.12      1.51 o
  -1   8   2      111.25      108.80      1.88 o
   0   8   2       35.35       38.89      0.93 o
   1   8   2       32.62       30.29      0.92 o
   2   8   2       66.25       70.51      1.28 o
   3   8   2       13.93       16.58      0.67 o
   4   8   2       27.86       27.27      0.64 o
   5   8   2       55.75       53.65      0.87 o
   6   8   2       12.25       13.21      0.47 o
   7   8   2       12.10       14.08      0.47 o
   8   8   2       82.10       76.82      1.17 o
   9   8   2       38.36       38.57      1.71 o
  -7   9   2       18.71       23.90      0.85 o
  -6   9   2        5.77        9.70      0.55 o
  -5   9   2        4.03        4.34      0.79 o
  -4   9   2      348.19      340.55      3.57 o
  -3   9   2      436.48      443.14      4.73 o
  -2   9   2      146.19      136.22      1.59 o
  -1   9   2      126.65      132.37      1.59 o
   0   9   2       10.98       11.94      0.43 o
   1   9   2       55.31       59.95      1.17 o
   2   9   2       66.30       67.30      1.30 o
   3   9   2      267.72      275.41      3.88 o
   4   9   2        0.17        0.00      0.30 o
   5   9   2      111.71      115.80      1.73 o
 -17   1   3        1.99        0.81      0.75 o
 -16   1   3       15.13       14.41      0.52 o
 -15   1   3      169.86      176.16      1.87 o
 -14   1   3      302.34      305.83      2.24 o
 -13   1   3       34.55       32.85      0.50 o
 -12   1   3        1.62        2.00      0.22 o
 -11   1   3      219.44      225.14      1.65 o
 -10   1   3      370.09      375.69      3.29 o
  -9   1   3      933.20      956.45      8.94 o
  -8   1   3       84.60       90.61      1.37 o
  -7   1   3      354.63      341.82      3.52 o
  -6   1   3       20.48       14.21      0.56 o
  -5   1   3       81.88       89.91      0.92 o
  -4   1   3      476.79      531.72      3.74 o
  -3   1   3      833.63      902.82      6.42 o
  -2   1   3     3061.24     2984.20     20.37 o
  -1   1   3     1378.32     1283.15      8.69 o
   0   1   3       86.56       83.19      0.81 o
   1   1   3     1355.81     1282.44     10.37 o
   2   1   3      487.07      478.37      4.47 o
   3   1   3      317.28      351.70      3.24 o
   4   1   3       64.52       64.50      1.14 o
   5   1   3      751.34      815.13      9.83 o
   6   1   3       52.18       45.25      2.11 o
   8   1   3       96.32      104.20      1.70 o
   9   1   3      354.15      344.42      3.18 o
  10   1   3     1256.39     1210.58     10.21 o
  11   1   3      964.83      944.14      6.12 o
  12   1   3      737.67      750.71      5.49 o
  13   1   3       81.47       83.88      1.17 o
  14   1   3       34.80       32.15      0.59 o
  15   1   3      256.39      246.36      2.00 o
 -17   2   3        1.80        1.07      0.19 o
 -16   2   3       47.29       52.19      0.78 o
 -15   2   3       32.64       35.22      0.61 o
 -14   2   3      186.74      183.78      1.62 o
 -13   2   3        1.56        2.07      0.26 o
 -12   2   3      121.89      125.97      1.27 o
 -11   2   3      388.80      366.62      2.47 o
 -10   2   3       93.38       92.41      1.41 o
  -9   2   3        0.87        0.85      0.25 o
  -8   2   3       37.14       37.50      1.34 o
  -7   2   3      114.30      117.36      1.68 o
  -6   2   3      336.88      327.67      3.49 o
  -5   2   3        7.07        4.74      0.36 o
  -4   2   3     1180.71     1162.09      9.60 o
  -3   2   3      101.99       99.21      1.01 o
  -2   2   3     5214.49     5052.98     32.34 o
  -1   2   3       76.90       52.63      0.62 o
   0   2   3     1610.69     1511.52     11.88 o
   1   2   3       16.48       19.41      0.60 o
   2   2   3       82.11       68.38      0.77 o
   3   2   3      129.69      107.75      1.65 o
   4   2   3       35.90       29.42      0.90 o
   5   2   3     1227.80     1325.43     15.48 o
   6   2   3      129.82      145.68      2.54 o
   7   2   3      419.80      407.71      6.91 o
   8   2   3      812.20      815.02      5.53 o
   9   2   3      625.95      601.70      3.64 o
  10   2   3      237.46      229.40      1.76 o
  11   2   3       18.61       19.16      0.53 o
  12   2   3      477.67      501.38      4.19 o
  13   2   3       94.66       93.40      1.25 o
  14   2   3      102.75      103.23      1.17 o
  15   2   3       30.23       23.17      0.57 o
 -16   3   3       49.38       55.03      0.92 o
 -15   3   3       17.00       20.51      0.99 o
 -14   3   3       20.06       21.93      0.55 o
 -13   3   3      121.41      109.78      1.42 o
 -12   3   3       88.08       88.11      1.00 o
 -11   3   3     2526.09     2455.17     13.55 o
 -10   3   3       22.85       25.98      0.46 o
  -9   3   3        0.62        1.05      0.21 o
  -8   3   3      162.96      160.22      1.94 o
  -7   3   3       20.77       22.17      0.88 o
  -6   3   3      138.71      140.47      2.37 o
  -5   3   3      212.45      271.68      3.77 o
  -4   3   3     2597.40     2724.86     30.16 o
  -3   3   3     1362.71     1420.95     15.14 o
  -2   3   3     1329.64     1425.46     11.71 o
  -1   3   3     1081.65     1093.92      8.87 o
   0   3   3        0.37        5.61      1.62 o
   1   3   3      388.41      378.44      3.90 o
   2   3   3      106.15      104.26      1.92 o
   3   3   3      134.83      144.43      2.34 o
   4   3   3      376.43      386.64      5.13 o
   5   3   3      204.39      210.14      3.59 o
   6   3   3        0.04        0.18      0.20 o
   7   3   3      344.53      336.90      3.17 o
   8   3   3        3.19        1.81      0.25 o
   9   3   3      234.23      214.84      1.79 o
  10   3   3      172.06      155.02      1.36 o
  11   3   3        4.71        4.41      0.28 o
  12   3   3      870.77      837.52      5.94 o
  13   3   3        5.88        7.18      0.47 o
  14   3   3       30.87       28.62      0.75 o
  15   3   3       61.97       48.87      1.49 o
 -15   4   3       79.92       67.92      1.05 o
 -14   4   3        0.32        1.21      0.28 o
 -13   4   3        0.61        0.98      0.43 o
 -12   4   3       74.94       76.51      0.89 o
 -11   4   3        0.77        1.23      0.22 o
 -10   4   3       24.26       24.15      0.55 o
  -9   4   3     1452.69     1412.35      8.14 o
  -8   4   3       11.01        9.88      0.35 o
  -7   4   3      343.52      320.03      3.01 o
  -6   4   3        0.37        0.77      0.41 o
  -5   4   3       60.03       55.44      1.81 o
  -4   4   3     3268.51     3246.26     43.03 o
  -3   4   3      479.15      486.84      7.61 o
  -2   4   3     1141.24     1255.51     17.41 o
  -1   4   3      232.51      252.50      2.98 o
   0   4   3      186.48      185.64      2.31 o
   1   4   3      219.35      237.18      3.98 o
   2   4   3      735.07      714.67     10.41 o
   3   4   3      128.12      130.94      2.23 o
   4   4   3     1172.29     1100.93     17.59 o
   5   4   3      286.31      313.68      4.29 o
   6   4   3      105.70       99.65      1.15 o
   7   4   3       99.65       96.69      1.03 o
   8   4   3       72.14       71.65      0.95 o
   9   4   3       70.75       76.44      0.94 o
  10   4   3        2.83        2.50      0.32 o
  11   4   3       93.31       90.82      1.28 o
  12   4   3       19.92       26.41      0.65 o
  13   4   3       12.88       17.03      0.54 o
  14   4   3       35.74       33.54      0.97 o
 -15   5   3       66.70       65.88      1.18 o
 -14   5   3      110.24      105.08      1.88 o
 -13   5   3        6.91       10.12      0.42 o
 -12   5   3        1.50        2.47      0.27 o
 -11   5   3       20.32       18.24      0.57 o
 -10   5   3        0.52        1.02      0.37 o
  -9   5   3      798.29      779.34      7.87 o
  -8   5   3       15.40       17.44      0.56 o
  -7   5   3       64.34       62.29      0.89 o
  -6   5   3        2.15        2.99      0.31 o
  -5   5   3       64.54       70.69      3.11 o
  -4   5   3      601.72      542.21     10.23 o
  -3   5   3      293.70      305.60      4.73 o
  -2   5   3      103.13      103.84      2.03 o
  -1   5   3        0.85        0.35      0.27 o
   0   5   3        0.21        0.85      0.64 o
   1   5   3      365.51      341.00      5.32 o
   2   5   3       26.05       29.59      0.75 o
   3   5   3       56.21       50.45      0.98 o
   4   5   3        0.28        0.44      0.22 o
   5   5   3       16.27       17.93      0.58 o
   6   5   3      234.52      219.51      1.95 o
   7   5   3        5.15        6.32      0.38 o
   8   5   3        0.53        0.48      0.21 o
   9   5   3      175.56      164.56      1.84 o
  10   5   3      554.57      526.08      4.35 o
  11   5   3       68.08       62.09      0.96 o
  12   5   3        0.89        2.43      0.24 o
  13   5   3        3.56        8.14      0.36 o
 -13   6   3       13.11        9.83      0.57 o
 -12   6   3        0.58        0.17      0.26 o
 -11   6   3        9.26       11.37      0.54 o
 -10   6   3      102.10       93.73      1.39 o
  -9   6   3      279.56      275.55      2.27 o
  -8   6   3      121.47      123.43      1.30 o
  -7   6   3     2194.12     2121.38     13.40 o
  -6   6   3     1067.97     1047.80      6.65 o
  -5   6   3       25.55       28.98      0.64 o
  -4   6   3       93.48       94.15      1.53 o
  -3   6   3      310.13      288.04      2.49 o
  -2   6   3        0.32        0.80      0.23 o
  -1   6   3       87.62       85.83      1.21 o
   0   6   3       15.59       16.89      0.65 o
   1   6   3      180.19      176.90      1.93 o
   2   6   3       88.96       92.53      1.20 o
   3   6   3      106.41      117.65      1.39 o
   4   6   3        1.11        0.53      0.23 o
   5   6   3       80.06       91.86      1.24 o
   6   6   3      100.05       99.76      1.14 o
   7   6   3        1.99        2.09      0.23 o
   8   6   3        7.60        8.25      0.42 o
   9   6   3       24.71       27.60      0.56 o
  10   6   3       59.20       49.16      0.75 o
  11   6   3       81.71       94.68      1.32 o
  12   6   3        0.00        0.57      0.19 o
 -12   7   3       25.58       26.68      1.28 o
 -11   7   3       99.40       88.46      1.15 o
 -10   7   3      142.29      140.30      1.68 o
  -9   7   3        5.62        6.01      0.45 o
  -8   7   3        1.76        0.66      0.25 o
  -7   7   3       63.96       59.57      1.10 o
  -6   7   3       14.91       20.61      0.80 o
  -5   7   3       57.77       56.05      1.13 o
  -4   7   3       60.64       65.44      1.49 o
  -3   7   3      360.80      350.63      3.88 o
  -2   7   3      115.30      120.06      2.11 o
  -1   7   3       34.93       29.92      0.87 o
   0   7   3      103.46      107.18      1.69 o
   1   7   3       12.59       11.02      0.63 o
   2   7   3        5.25        5.65      0.44 o
   3   7   3      747.54      777.61      7.08 o
   4   7   3        2.01        1.35      0.46 o
   5   7   3       19.28       25.98      0.64 o
   6   7   3       55.49       62.78      0.98 o
   7   7   3       39.33       36.99      0.73 o
   8   7   3       27.74       30.12      0.94 o
   9   7   3       33.77       30.40      0.61 o
  10   7   3        0.57        0.21      0.25 o
  -9   8   3      477.02      427.02      4.30 o
  -8   8   3        6.24        6.93      0.39 o
  -7   8   3       29.06       29.58      0.68 o
  -6   8   3       90.18       92.14      1.28 o
  -5   8   3        0.02        0.69      0.31 o
  -4   8   3      525.15      522.62      4.74 o
  -3   8   3       92.72      106.21      3.52 o
  -2   8   3       17.87       20.77      0.87 o
  -1   8   3       16.69       17.89      1.39 o
   0   8   3       17.96       15.30      1.07 o
   1   8   3      139.64      147.60      1.98 o
   2   8   3      101.83       96.59      1.52 o
   3   8   3       79.82       78.07      1.37 o
   4   8   3      144.47      141.28      1.89 o
   5   8   3       49.62       50.45      0.84 o
   6   8   3      291.65      280.18      2.51 o
   7   8   3       44.84       51.49      0.91 o
   8   8   3        1.87        3.52      0.75 o
  -6   9   3       56.45       56.77      1.49 o
  -5   9   3       20.50       20.70      0.85 o
  -4   9   3       39.11       33.56      0.74 o
  -3   9   3       30.73       33.70      0.74 o
  -2   9   3       16.36       15.71      0.71 o
  -1   9   3       71.69       77.11      1.54 o
   0   9   3        1.42        2.98      0.75 o
   1   9   3        9.15       11.35      0.85 o
   2   9   3       15.50       20.36      0.82 o
   3   9   3       51.92       57.93      1.33 o
   4   9   3      192.68      206.16      3.84 o
 -16   0   4      294.15      305.02      6.94 o
 -15   0   4       13.82       13.92      0.62 o
 -14   0   4      380.85      398.44      3.97 o
 -13   0   4      179.89      180.40      3.32 o
 -12   0   4        7.93        9.06      0.47 o
 -11   0   4       35.80       37.03      0.98 o
 -10   0   4      605.08      606.83      8.04 o
  -9   0   4       64.14       69.67      1.63 o
  -8   0   4      264.01      247.56      6.19 o
  -7   0   4      324.99      329.59      6.72 o
  -6   0   4     2804.61     2956.23     39.61 o
  -5   0   4     2199.15     2229.01     25.90 o
  -4   0   4      539.97      618.31      6.84 o
  -3   0   4      659.85      600.24      6.19 o
  -2   0   4     3574.69     3473.71     37.09 o
  -1   0   4     2703.08     2728.04     26.25 o
   0   0   4        9.43        1.40      0.34 o
   1   0   4       29.74       26.38      0.75 o
   2   0   4     2602.22     2779.20     37.21 o
   3   0   4     3353.02     3723.44     73.74 o
   4   0   4      320.20      402.88      6.18 o
   5   0   4     1543.79     1680.63     23.02 o
   6   0   4      238.75      285.13      4.68 o
   7   0   4       80.74       89.85      2.77 o
   8   0   4       20.41       25.15      0.90 o
   9   0   4       53.09       50.51      1.27 o
  10   0   4     2846.85     2770.53     35.00 o
  11   0   4        2.85        2.87      0.64 o
  12   0   4      908.58      909.03      8.01 o
  13   0   4      409.03      405.91      3.95 o
  14   0   4       60.73       65.89      1.01 o
  15   0   4        1.08        1.49      0.43 o
 -17   1   4       99.29      112.68      2.56 o
 -16   1   4      190.18      196.68      2.02 o
 -15   1   4      161.87      170.65      1.61 o
 -14   1   4      160.54      171.01      1.67 o
 -13   1   4      272.46      271.16      2.74 o
 -12   1   4       35.17       36.02      0.57 o
 -11   1   4       17.70       16.35      0.44 o
 -10   1   4      112.14      113.32      1.43 o
  -9   1   4      186.62      184.14      2.37 o
  -8   1   4        0.00        0.16      0.21 o
  -7   1   4       47.14       41.26      0.85 o
  -6   1   4       20.10       23.10      0.62 o
  -5   1   4       12.08        8.27      0.49 o
  -4   1   4     1194.26     1211.50      9.85 o
  -3   1   4      490.47      465.99      3.65 o
  -2   1   4       82.63       91.27      1.00 o
  -1   1   4       22.49       23.80      0.57 o
   0   1   4      353.84      376.44      3.22 o
   1   1   4      390.39      417.55      4.98 o
   2   1   4       26.53       39.02      1.50 o
   3   1   4     1950.84     2120.40     19.42 o
   4   1   4       53.62       57.02      1.14 o
   5   1   4      470.82      468.28      6.14 o
   6   1   4       10.45       14.45      0.74 o
   7   1   4       86.97       86.69      1.47 o
   8   1   4      256.04      238.15      2.41 o
   9   1   4      536.50      518.43      4.24 o
  10   1   4      104.11       95.46      1.19 o
  11   1   4      254.49      247.80      1.93 o
  12   1   4        0.84        1.10      0.26 o
  13   1   4       87.76       96.64      1.03 o
  14   1   4        0.05        0.53      0.26 o
  15   1   4        1.26        1.61      0.30 o
 -16   2   4       34.48       36.79      0.70 o
 -15   2   4       23.91       25.64      0.62 o
 -14   2   4       13.85       13.40      0.60 o
 -13   2   4       13.71       15.09      0.56 o
 -12   2   4       83.65       85.04      1.10 o
 -11   2   4     1480.35     1444.58      8.94 o
 -10   2   4      100.68       92.01      0.94 o
  -9   2   4       23.18       29.85      1.26 o
  -8   2   4       17.72       22.27      0.71 o
  -7   2   4       71.79       71.35      1.46 o
  -6   2   4      147.40      151.15      2.21 o
  -5   2   4     1575.76     1631.88     16.21 o
  -4   2   4     1136.02     1313.88     10.84 o
  -3   2   4      106.25      110.84      1.28 o
  -2   2   4      470.45      464.54      3.80 o
  -1   2   4     1381.94     1494.92     11.45 o
   0   2   4        1.03        0.89      0.32 o
   1   2   4      522.09      512.14      5.51 o
   2   2   4      993.79     1085.37     10.81 o
   3   2   4      698.63      794.25      8.18 o
   4   2   4      253.71      271.82      3.98 o
   5   2   4      600.62      647.98      8.28 o
   6   2   4      338.12      358.82      5.13 o
   7   2   4        2.14        3.22      0.31 o
   8   2   4      534.46      489.79      3.25 o
   9   2   4       13.51       14.71      0.40 o
  10   2   4      195.09      192.59      1.54 o
  11   2   4       92.97       92.83      1.10 o
  12   2   4       27.25       26.71      0.77 o
  13   2   4       48.70       48.84      0.89 o
  14   2   4       55.87       58.35      1.16 o
 -16   3   4        9.36       11.17      0.49 o
 -15   3   4       48.05       50.37      1.36 o
 -14   3   4       13.04       11.58      0.45 o
 -13   3   4       56.37       60.32      1.22 o
 -12   3   4        4.50        5.44      0.31 o
 -11   3   4      369.40      371.87      2.44 o
 -10   3   4      223.68      216.97      1.69 o
  -9   3   4       92.67       87.86      1.30 o
  -8   3   4       21.61       18.40      0.47 o
  -7   3   4       82.35       75.76      1.27 o
  -6   3   4      226.85      209.18      2.88 o
  -5   3   4      724.60      705.29      7.62 o
  -4   3   4      234.40      228.66      2.96 o
  -3   3   4      794.76      764.42      7.06 o
  -2   3   4      151.72      166.51      2.02 o
  -1   3   4        0.04        0.92      0.22 o
   0   3   4      110.77      125.83      1.88 o
   1   3   4       77.44       79.33      1.38 o
   2   3   4       81.82       78.67      1.64 o
   3   3   4      100.16      118.10      2.26 o
   4   3   4      276.87      268.00      4.06 o
   5   3   4      216.46      247.57      3.82 o
   6   3   4       22.60       20.11      0.68 o
   7   3   4      108.56      104.59      1.06 o
   8   3   4        1.39        1.45      0.20 o
   9   3   4       76.35       82.61      1.00 o
  10   3   4      137.56      128.66      1.84 o
  11   3   4        9.10       10.20      0.43 o
  12   3   4        7.20        6.71      0.38 o
  13   3   4        3.49        3.35      0.39 o
  14   3   4       16.68       21.51      0.82 o
 -15   4   4        0.72        1.35      0.52 o
 -14   4   4       73.53       74.33      1.10 o
 -13   4   4        2.61        3.94      0.40 o
 -12   4   4       13.36       11.86      0.61 o
 -11   4   4       28.62       28.69      0.70 o
 -10   4   4        6.64        8.14      0.44 o
  -9   4   4     1189.88     1149.36      7.71 o
  -8   4   4        2.04        3.68      0.29 o
  -7   4   4      102.09       94.84      1.23 o
  -6   4   4        0.23        0.37      0.23 o
  -5   4   4        0.18        0.76      0.25 o
  -4   4   4      571.81      593.11      9.54 o
  -3   4   4      120.03      109.19      1.98 o
  -2   4   4      118.06      139.93      2.37 o
  -1   4   4       87.00       87.91      1.51 o
   0   4   4      359.43      360.79      4.68 o
   1   4   4       20.01       22.68      1.14 o
   2   4   4      887.09      877.75     12.53 o
   3   4   4      450.69      446.05      5.42 o
   4   4   4        1.52        2.12      0.29 o
   5   4   4        3.50        3.14      0.30 o
   6   4   4      319.49      309.51      2.37 o
   7   4   4     1023.94      995.07      6.09 o
   8   4   4      139.47      146.73      1.27 o
   9   4   4       25.26       27.27      0.57 o
  10   4   4       11.76       14.88      0.55 o
  11   4   4      161.95      157.84      1.71 o
  12   4   4        0.07        0.28      0.25 o
  13   4   4        0.50        0.21      0.30 o
 -14   5   4        3.64        4.62      0.51 o
 -13   5   4      112.65      114.04      1.44 o
 -12   5   4        0.13        0.23      0.25 o
 -11   5   4       27.88       28.01      0.77 o
 -10   5   4      164.39      172.64      1.86 o
  -9   5   4      366.00      359.05      3.02 o
  -8   5   4      121.78      127.66      1.47 o
  -7   5   4     1106.06     1069.00      7.16 o
  -6   5   4        1.24        2.98      0.76 o
  -5   5   4      447.04      412.41      4.87 o
  -4   5   4        1.83        3.04      0.36 o
  -3   5   4       29.17       34.97      0.85 o
  -2   5   4       95.56      103.32      1.48 o
  -1   5   4      152.87      136.12      2.50 o
   0   5   4       13.68       17.56      0.69 o
   1   5   4      747.04      743.23      6.96 o
   2   5   4       27.88       28.28      0.72 o
   3   5   4        9.62       11.53      0.55 o
   4   5   4      287.74      269.27      2.74 o
   5   5   4       35.66       38.39      1.03 o
   6   5   4      262.96      254.51      2.38 o
   7   5   4      137.96      136.75      1.56 o
   8   5   4      114.27      111.02      1.21 o
   9   5   4        0.70        0.69      0.23 o
  10   5   4      104.51      109.32      1.33 o
  11   5   4        6.84        6.81      0.39 o
  12   5   4        9.88       15.03      0.53 o
 -13   6   4        7.85        9.74      0.51 o
 -12   6   4       10.30       11.60      0.59 o
 -11   6   4        9.21       10.09      0.59 o
 -10   6   4       47.21       46.19      0.81 o
  -9   6   4        0.08        0.61      0.31 o
  -8   6   4       28.46       24.29      0.56 o
  -7   6   4      115.51      123.70      1.28 o
  -6   6   4       95.36       93.85      1.22 o
  -5   6   4      117.59      124.03      1.70 o
  -4   6   4       87.72       88.74      1.26 o
  -3   6   4       45.76       49.00      0.89 o
  -2   6   4        0.08        0.19      0.35 o
  -1   6   4       17.10       17.60      0.63 o
   0   6   4       59.17       68.90      1.48 o
   1   6   4       36.82       41.20      1.61 o
   2   6   4      470.63      470.53      4.20 o
   3   6   4       58.79       57.69      1.03 o
   4   6   4     1431.13     1412.56     10.86 o
   5   6   4      229.63      243.36      2.58 o
   6   6   4       64.19       72.69      1.03 o
   7   6   4       88.33       86.67      1.50 o
   8   6   4        3.17        3.89      0.37 o
   9   6   4        5.46        5.08      0.36 o
  10   6   4       13.50       10.38      0.37 o
  11   6   4       54.09       43.22      0.91 o
 -11   7   4       96.70       94.92      1.44 o
 -10   7   4        3.22        0.30      0.33 o
  -9   7   4       20.18       18.78      0.74 o
  -8   7   4       15.18       13.83      0.55 o
  -7   7   4        6.83        6.77      0.59 o
  -6   7   4       82.27       84.65      1.76 o
  -5   7   4      628.22      627.94      6.77 o
  -4   7   4       62.90       71.38      1.51 o
  -3   7   4      196.60      197.47      3.01 o
  -2   7   4        0.05        0.43      0.36 o
  -1   7   4        5.77        6.09      0.36 o
   0   7   4       11.99       13.33      0.52 o
   1   7   4       52.18       50.15      0.91 o
   2   7   4        2.74        3.94      0.55 o
   3   7   4      147.31      161.99      2.53 o
   4   7   4       67.67       77.12      1.54 o
   5   7   4       35.13       30.41      1.36 o
   6   7   4       68.66       65.17      1.11 o
   7   7   4      165.19      171.18      2.26 o
   8   7   4       87.82       91.25      1.41 o
   9   7   4       23.43       23.90      0.71 o
  -9   8   4       60.40       52.09      1.17 o
  -8   8   4      101.56      102.61      2.03 o
  -7   8   4       19.32       21.21      0.56 o
  -6   8   4       16.80       15.74      0.51 o
  -5   8   4       93.95      100.50      1.70 o
  -4   8   4      312.98      330.95      3.91 o
  -3   8   4      396.84      406.71      5.47 o
  -2   8   4        1.59        2.48      0.51 o
  -1   8   4       12.37       16.84      2.13 o
   0   8   4       30.96       31.75      1.28 o
   1   8   4      201.63      206.27      3.28 o
   2   8   4      343.29      370.75      5.10 o
   3   8   4        0.08        0.94      0.36 o
   4   8   4        2.77        4.55      0.51 o
   5   8   4       63.17       60.69      1.09 o
   6   8   4       46.68       41.50      0.90 o
   7   8   4        9.32        8.24      0.38 o
  -4   9   4        2.34        3.20      0.43 o
  -3   9   4        5.78        3.84      0.43 o
  -2   9   4       14.99       17.71      0.85 o
  -1   9   4      261.81      247.14      4.48 o
   0   9   4      146.46      166.04      3.41 o
   1   9   4       52.32       51.86      1.49 o
 -16   1   5      175.80      188.89      1.75 o
 -15   1   5      240.47      258.46      2.20 o
 -14   1   5      216.40      222.02      1.89 o
 -13   1   5      935.24      950.33      8.75 o
 -12   1   5      613.15      597.73      4.32 o
 -11   1   5      308.66      293.27      2.37 o
 -10   1   5       36.25       32.63      0.59 o
  -9   1   5      307.01      276.05      2.79 o
  -8   1   5      142.41      133.91      2.13 o
  -7   1   5       93.14      100.09      1.73 o
  -6   1   5     1817.34     1844.31     16.12 o
  -5   1   5      256.26      280.71      3.35 o
  -4   1   5      617.57      691.48      7.16 o
  -3   1   5      147.92      155.41      2.10 o
  -2   1   5       79.28       74.40      1.30 o
  -1   1   5        7.86       10.56      0.50 o
   0   1   5        0.00        0.28      0.27 o
   1   1   5      564.64      640.69      7.67 o
   2   1   5        1.79        1.86      0.37 o
   3   1   5       82.36       95.60      1.76 o
   4   1   5        0.03        2.15      0.37 o
   5   1   5       42.07       54.44      1.64 o
   6   1   5       66.77       69.51      1.44 o
   7   1   5       54.83       51.52      0.88 o
   8   1   5      981.05      932.12      6.88 o
   9   1   5      258.74      253.86      2.72 o
  10   1   5      604.30      596.09      4.71 o
  11   1   5      114.51      111.57      1.31 o
  12   1   5       16.17       17.39      0.75 o
  13   1   5       64.56       66.56      0.97 o
  14   1   5       63.95       66.20      1.25 o
 -16   2   5      118.71      126.45      1.79 o
 -15   2   5        6.57        5.95      0.28 o
 -14   2   5       11.23       13.24      0.81 o
 -13   2   5        0.25        0.43      0.24 o
 -12   2   5      418.38      407.11      2.79 o
 -11   2   5      841.75      839.81      5.16 o
 -10   2   5      136.89      121.68      1.13 o
  -9   2   5      354.37      327.48      2.36 o
  -8   2   5      205.74      215.38      2.11 o
  -7   2   5      847.11      844.90      9.05 o
  -6   2   5        0.00        1.72      0.40 o
  -5   2   5      126.71      106.23      1.76 o
  -4   2   5      512.93      532.27      5.18 o
  -3   2   5      854.37      844.55      7.75 o
  -2   2   5      162.73      197.52      2.31 o
  -1   2   5      171.76      185.60      2.48 o
   0   2   5      862.81      923.48      9.41 o
   1   2   5      437.77      505.96      5.56 o
   2   2   5        7.97       16.00      0.64 o
   3   2   5        5.24        3.81      0.43 o
   4   2   5      188.62      212.51      3.45 o
   5   2   5       43.28       49.74      1.17 o
   6   2   5       84.10       96.32      2.09 o
   7   2   5        0.00        0.51      0.18 o
   8   2   5      918.90      903.82      5.79 o
   9   2   5       86.60       82.45      1.05 o
  10   2   5      491.68      489.67      4.02 o
  11   2   5        0.04        0.18      0.15 o
  12   2   5      168.66      168.85      2.14 o
  13   2   5       98.90      103.77      1.56 o
  14   2   5        3.71        3.09      0.43 o
 -16   3   5        0.20        0.32      0.30 o
 -15   3   5       10.45        8.54      0.53 o
 -14   3   5      107.97      109.64      1.53 o
 -13   3   5        0.03        0.89      0.22 o
 -12   3   5      923.18      938.73      6.23 o
 -11   3   5      975.67      962.24      6.22 o
 -10   3   5       33.97       35.14      0.60 o
  -9   3   5      836.40      807.19      4.90 o
  -8   3   5      309.02      277.10      2.76 o
  -7   3   5       19.80       21.18      0.53 o
  -6   3   5       66.04       70.07      1.24 o
  -5   3   5     1204.11     1198.40     14.19 o
  -4   3   5     1863.48     1966.84     19.54 o
  -3   3   5      528.53      544.93      5.37 o
  -2   3   5      305.31      349.38      3.71 o
  -1   3   5     1108.10     1182.68     11.91 o
   0   3   5      341.51      353.43      4.18 o
   1   3   5        3.14        5.35      0.52 o
   2   3   5      251.92      208.27      3.37 o
   3   3   5        6.88        8.37      0.78 o
   4   3   5       44.58       43.77      1.11 o
   5   3   5        5.44        5.29      0.47 o
   6   3   5        3.20        3.26      0.28 o
   7   3   5      440.18      427.49      3.30 o
   8   3   5      523.76      486.59      3.41 o
   9   3   5        5.33        4.15      0.33 o
  10   3   5       34.54       34.87      0.97 o
  11   3   5        1.59        1.19      0.27 o
  12   3   5       42.01       49.61      1.28 o
  13   3   5       24.65       24.22      0.77 o
 -15   4   5        4.47        4.41      0.38 o
 -14   4   5       37.21       31.59      0.74 o
 -13   4   5        8.61        6.90      0.61 o
 -12   4   5        1.66        2.81      0.34 o
 -11   4   5      349.30      347.33      3.08 o
 -10   4   5        6.66        6.07      0.37 o
  -9   4   5      327.09      325.47      2.68 o
  -8   4   5     1104.34     1083.15      6.96 o
  -7   4   5      423.04      403.03      3.11 o
  -6   4   5       24.60       26.27      0.94 o
  -5   4   5        7.29        8.98      0.43 o
  -4   4   5       92.23       84.18      1.46 o
  -3   4   5      379.09      394.22      6.06 o
  -2   4   5      224.07      226.87      2.55 o
  -1   4   5      226.09      206.26      2.74 o
   0   4   5      234.09      263.05      3.18 o
   1   4   5       29.08       32.96      0.87 o
   2   4   5      132.86      136.30      1.85 o
   3   4   5        6.15        7.88      0.45 o
   4   4   5      109.51      111.80      2.11 o
   5   4   5       93.02       79.27      0.99 o
   6   4   5      522.16      538.41      3.60 o
   7   4   5      234.39      210.12      2.13 o
   8   4   5      198.72      196.09      1.93 o
   9   4   5      189.52      197.55      1.96 o
  10   4   5        9.59       13.55      0.92 o
  11   4   5       18.90       20.11      0.72 o
  12   4   5       74.84       74.84      1.49 o
 -13   5   5      118.65      112.96      1.60 o
 -12   5   5        0.92        0.68      0.25 o
 -11   5   5       48.89       52.39      0.98 o
 -10   5   5       81.87       85.02      1.36 o
  -9   5   5        1.16        1.52      0.25 o
  -8   5   5        6.30        7.78      0.41 o
  -7   5   5        5.81        6.80      0.52 o
  -6   5   5     1037.41     1008.46      9.74 o
  -5   5   5       32.95       39.58      1.10 o
  -4   5   5      113.29      111.08      1.56 o
  -3   5   5      263.37      263.78      2.44 o
  -2   5   5       72.49       66.60      1.08 o
  -1   5   5        2.07        2.65      0.31 o
   0   5   5       35.66       32.02      0.96 o
   1   5   5      325.04      351.79      3.78 o
   2   5   5      174.20      157.81      2.08 o
   3   5   5        5.43        8.98      0.44 o
   4   5   5        0.75        2.85      0.29 o
   5   5   5       26.29       26.34      0.81 o
   6   5   5        7.21        7.08      0.40 o
   7   5   5       17.89       17.40      0.60 o
   8   5   5       55.33       53.23      0.99 o
   9   5   5       12.03       15.17      0.52 o
  10   5   5       59.63       50.10      0.83 o
  11   5   5        0.84        0.28      0.19 o
 -13   6   5      139.09      164.54      2.99 o
 -12   6   5       18.82       19.10      0.91 o
 -11   6   5       48.55       53.30      1.12 o
 -10   6   5       11.10       10.66      0.47 o
  -9   6   5        0.41        0.66      0.25 o
  -8   6   5        6.96        7.14      0.62 o
  -7   6   5       34.85       36.98      0.70 o
  -6   6   5     1078.99     1037.88      9.93 o
  -5   6   5        0.47        0.63      0.29 o
  -4   6   5        1.06        2.19      0.34 o
  -3   6   5       34.84       25.26      0.95 o
  -2   6   5       61.91       64.87      3.63 o
  -1   6   5       12.58       14.00      0.75 o
   0   6   5       68.79       67.16      1.66 o
   1   6   5      267.90      281.84      4.15 o
   2   6   5      144.18      155.49      2.59 o
   3   6   5      494.06      469.16      4.28 o
   4   6   5      103.88      112.59      1.62 o
   5   6   5      313.02      293.29      3.60 o
   6   6   5        0.18        0.45      0.25 o
   7   6   5      176.41      196.06      2.16 o
   8   6   5       12.05       11.80      0.49 o
   9   6   5        0.00        0.16      0.14 o
  10   6   5      123.09      121.22      2.56 o
 -11   7   5        0.00        0.21      0.20 o
 -10   7   5       10.41        9.68      0.62 o
  -9   7   5       12.57       12.80      0.62 o
  -8   7   5       44.68       45.84      1.05 o
  -7   7   5      189.61      178.08      2.94 o
  -6   7   5      224.14      243.60      3.63 o
  -5   7   5       52.35       56.40      0.98 o
  -4   7   5        3.64        2.08      0.33 o
  -3   7   5      133.16      129.75      2.10 o
  -2   7   5       16.69       20.27      0.71 o
  -1   7   5        0.01        0.38      0.36 o
   0   7   5       11.59        7.46      0.48 o
   1   7   5        7.56        9.00      0.50 o
   2   7   5       98.16      105.57      2.88 o
   3   7   5      279.08      290.20      3.63 o
   4   7   5      154.32      166.53      2.17 o
   5   7   5       61.98       61.09      0.92 o
   6   7   5       60.76       64.30      1.16 o
   7   7   5       11.63       11.74      0.49 o
   8   7   5        7.45        7.34      0.36 o
  -8   8   5        0.02       -0.17      0.19 o
  -7   8   5        4.09        3.89      0.35 o
  -6   8   5        0.63        0.72      0.33 o
  -5   8   5        0.02       -0.32      0.75 o
  -2   8   5        6.03        8.75      0.85 o
   1   8   5      122.84      110.98      2.99 o
   2   8   5      186.23      190.79      4.27 o
   3   8   5       10.12       13.66      1.28 o
   4   8   5       16.37       14.73      1.07 o
   5   8   5        7.33       10.46      1.07 o
   6   8   5       39.59       52.07      1.49 o
  -1   9   5       15.87       14.73      1.07 o
 -16   0   6       11.73       13.17      0.75 o
 -15   0   6       66.00       82.40      1.08 o
 -14   0   6      771.02      791.78      8.08 o
 -13   0   6     2949.91     2999.05     27.76 o
 -12   0   6       33.97       41.65      1.20 o
 -11   0   6       70.27       64.93      1.42 o
 -10   0   6        4.43        5.40      0.47 o
  -9   0   6        2.25        4.70      0.55 o
  -8   0   6        6.96        5.09      0.53 o
  -7   0   6      434.96      476.17      7.90 o
  -6   0   6     1140.00     1270.51     17.72 o
  -5   0   6       20.43       23.11      0.74 o
  -4   0   6      438.84      503.88     10.88 o
  -3   0   6      814.93      879.92     17.50 o
  -2   0   6      417.40      440.28      9.60 o
  -1   0   6       27.90       29.02      1.71 o
   0   0   6        3.54        3.41      0.85 o
   1   0   6     1475.04     1592.30     30.09 o
   2   0   6      145.52      206.59      5.55 o
   3   0   6       73.47      113.11      3.84 o
   4   0   6      645.24      690.62     14.51 o
   5   0   6        3.00        4.74      0.67 o
   6   0   6        0.00        0.00      0.50 o
   7   0   6      201.83      181.68      2.94 o
   8   0   6      769.59      717.51     12.81 o
   9   0   6      403.30      391.41      5.43 o
  10   0   6      365.56      348.97      4.83 o
  11   0   6      436.14      449.88      5.73 o
  12   0   6        6.72        5.14      0.44 o
  13   0   6       33.39       34.57      1.28 o
 -16   1   6       42.43       46.33      0.64 o
 -15   1   6      233.82      241.34      2.80 o
 -14   1   6        0.54        1.55      0.74 o
 -13   1   6      739.29      752.80      5.41 o
 -12   1   6        0.24        0.72      0.21 o
 -11   1   6       99.11      101.98      1.16 o
 -10   1   6        6.77        7.12      0.34 o
  -9   1   6        0.18        0.60      0.17 o
  -8   1   6       11.56       12.83      0.44 o
  -7   1   6      358.98      370.09      4.18 o
  -6   1   6       31.03       33.61      0.95 o
  -5   1   6      330.35      346.47      5.29 o
  -4   1   6      448.86      468.35      5.19 o
  -3   1   6      414.06      413.72      4.67 o
  -2   1   6       11.67       11.58      0.54 o
  -1   1   6       78.36       81.47      1.77 o
   0   1   6      106.29       95.23      1.80 o
   1   1   6      267.51      277.61      3.90 o
   2   1   6        3.41        5.49      0.67 o
   3   1   6      423.27      451.40      5.87 o
   4   1   6        7.71        7.06      0.42 o
   5   1   6       12.79       11.93      0.46 o
   6   1   6        1.23        0.88      0.21 o
   7   1   6      113.39      102.94      1.38 o
   8   1   6      360.06      357.53      3.48 o
   9   1   6      170.20      179.69      2.10 o
  10   1   6        0.03        0.14      0.27 o
  11   1   6       27.83       29.00      0.61 o
  12   1   6       98.29       95.99      1.28 o
  13   1   6      111.59      129.84      2.10 o
 -16   2   6      122.61      131.89      2.56 o
 -15   2   6       29.00       33.48      0.81 o
 -14   2   6        3.89        3.44      0.29 o
 -13   2   6      101.10      104.23      1.66 o
 -12   2   6       25.37       25.81      0.58 o
 -11   2   6     1292.02     1246.08      8.15 o
 -10   2   6       31.89       32.94      0.55 o
  -9   2   6        4.51        4.81      0.26 o
  -8   2   6      331.40      350.33      3.25 o
  -7   2   6      228.00      228.96      2.04 o
  -6   2   6      280.96      259.16      2.72 o
  -5   2   6       60.25       69.99      1.27 o
  -4   2   6        4.78        3.19      0.36 o
  -3   2   6      127.67      118.94      1.70 o
  -2   2   6        1.16        0.81      0.28 o
  -1   2   6      100.27       87.58      1.60 o
   0   2   6      409.05      431.89      4.95 o
   1   2   6      443.19      498.15      5.62 o
   2   2   6      129.05      135.99      2.16 o
   3   2   6       93.82      105.72      1.89 o
   4   2   6       73.01       65.40      1.12 o
   5   2   6      149.35      136.11      1.25 o
   6   2   6      106.62       90.37      0.94 o
   7   2   6      419.73      387.64      3.20 o
   8   2   6      522.59      515.82      3.99 o
   9   2   6       19.83       21.14      0.99 o
  10   2   6        8.59        8.80      0.68 o
  11   2   6        1.61        1.86      0.39 o
  12   2   6        6.58        9.00      0.53 o
  13   2   6      141.39      160.34      2.34 o
 -15   3   6        0.62        0.54      0.33 o
 -14   3   6       25.12       25.97      1.06 o
 -13   3   6       16.35       16.96      0.56 o
 -12   3   6       98.67      106.67      1.42 o
 -11   3   6       35.88       34.14      0.75 o
 -10   3   6       36.27       38.99      0.70 o
  -9   3   6       30.95       30.37      0.56 o
  -8   3   6        0.29        0.96      0.29 o
  -7   3   6       28.21       24.77      0.51 o
  -6   3   6        3.19        1.55      0.28 o
  -5   3   6        0.88        1.07      0.45 o
  -4   3   6       31.26       28.82      0.72 o
  -3   3   6        1.31        3.48      0.33 o
  -2   3   6       19.51       23.24      0.73 o
  -1   3   6      134.79      127.14      1.80 o
   0   3   6       47.74       46.15      1.03 o
   1   3   6        0.59        2.29      0.33 o
   2   3   6      346.91      331.45      4.08 o
   3   3   6      220.83      223.47      3.08 o
   4   3   6        0.07        1.27      0.48 o
   5   3   6       85.62       87.72      1.08 o
   6   3   6      497.69      518.59      3.88 o
   7   3   6      133.08      137.83      1.48 o
   8   3   6       49.79       57.47      2.17 o
   9   3   6      198.01      177.84      2.92 o
  10   3   6       32.17       33.10      2.77 o
  11   3   6       47.45       56.55      1.05 o
  12   3   6       27.41       30.54      1.06 o
 -14   4   6       85.43       83.89      1.66 o
 -13   4   6       57.46       56.62      0.84 o
 -12   4   6        9.56        6.03      0.41 o
 -11   4   6        1.99        2.35      0.46 o
 -10   4   6      280.49      276.75      2.36 o
  -9   4   6      918.55      888.19      5.88 o
  -8   4   6      458.18      431.47      3.18 o
  -7   4   6      229.83      216.44      1.81 o
  -6   4   6       13.79       13.86      0.49 o
  -5   4   6       93.65       91.60      1.30 o
  -4   4   6       57.89       48.71      0.71 o
  -3   4   6      218.87      221.26      3.27 o
  -2   4   6      364.29      364.29      3.87 o
  -1   4   6      137.86      155.07      2.08 o
   0   4   6       69.52       75.41      1.35 o
   1   4   6      512.43      471.27      5.23 o
   2   4   6       10.41       11.88      0.47 o
   3   4   6       16.08       14.34      0.49 o
   4   4   6       30.97       30.04      0.67 o
   5   4   6      511.35      496.04      4.13 o
   6   4   6      675.37      667.51      7.46 o
   7   4   6        2.38        5.01      0.37 o
   8   4   6       45.98       40.83      0.80 o
   9   4   6        0.38        2.28      0.39 o
  10   4   6        3.59        3.13      0.45 o
  11   4   6        1.29        1.66      0.32 o
 -13   5   6        4.63        2.70      0.64 o
 -12   5   6        1.19        1.61      0.34 o
 -11   5   6       20.57       19.74      0.60 o
 -10   5   6        0.32        0.45      0.25 o
  -9   5   6       28.47       31.22      0.81 o
  -8   5   6       11.28       13.13      0.52 o
  -7   5   6      210.10      196.71      2.58 o
  -6   5   6      550.53      504.56      4.77 o
  -5   5   6      576.52      530.79      4.35 o
  -4   5   6       53.66       54.28      0.99 o
  -3   5   6       85.63       90.28      1.29 o
  -2   5   6       38.14       41.66      0.94 o
  -1   5   6        3.35        3.47      0.40 o
   0   5   6        0.27        1.25      0.34 o
   1   5   6     1332.93     1338.95     11.64 o
   2   5   6      258.64      246.65      2.83 o
   3   5   6       27.21       30.75      0.83 o
   4   5   6      131.72      131.93      1.69 o
   5   5   6      574.86      586.29      5.74 o
   6   5   6      525.90      529.62      8.73 o
   7   5   6       14.27       13.76      0.59 o
   8   5   6        2.42        3.85      0.37 o
   9   5   6       32.51       28.77      0.87 o
  10   5   6       22.80       26.06      0.85 o
 -12   6   6       23.47       22.15      0.71 o
 -11   6   6       18.88       18.38      0.71 o
 -10   6   6       96.44       94.23      1.91 o
  -9   6   6       74.23       66.93      1.11 o
  -8   6   6       14.52       13.85      1.72 o
  -7   6   6       30.01       34.87      0.79 o
  -6   6   6      274.92      262.31      2.76 o
  -5   6   6      490.59      469.37      4.76 o
  -4   6   6       59.29       64.03      1.30 o
  -3   6   6       44.72       48.81      1.43 o
  -2   6   6        8.81       10.40      0.82 o
  -1   6   6        2.11        2.10      0.51 o
   0   6   6       43.36       43.37      1.43 o
   1   6   6       11.21       13.55      1.28 o
   2   6   6       83.30       71.00      1.52 o
   3   6   6        0.71        1.79      0.51 o
   4   6   6       55.89       50.37      1.43 o
   5   6   6       24.69       24.50      0.72 o
   6   6   6       12.37       11.92      0.57 o
   7   6   6        3.34        1.67      0.41 o
   8   6   6      219.01      223.95      3.15 o
   9   6   6       18.74       16.01      0.45 o
 -10   7   6        5.17        6.86      1.07 o
  -9   7   6       45.48       43.59      2.03 o
  -8   7   6        5.08        2.79      0.33 o
  -7   7   6      104.29      111.78      1.62 o
  -6   7   6       39.47       32.55      1.13 o
  -5   7   6       40.05       37.55      0.84 o
  -4   7   6       41.49       39.03      1.28 o
  -3   7   6        5.24        3.52      1.49 o
  -2   7   6        0.60        0.51      0.43 o
  -1   7   6        3.88        4.30      1.28 o
   0   7   6      140.54      143.58      2.40 o
   1   7   6        6.19        6.51      0.55 o
   2   7   6      158.87      178.28      2.70 o
   3   7   6      561.74      563.34      6.79 o
   4   7   6       61.07       74.08      1.38 o
   5   7   6        0.03        0.21      0.43 o
   6   7   6       40.23       42.06      0.87 o
   7   7   6       51.09       56.80      0.97 o
  -7   8   6       44.51       38.63      1.28 o
  -6   8   6        0.64        1.92      0.64 o
  -5   8   6        0.00        1.07      0.85 o
  -3   8   6       44.09       47.59      1.92 o
  -2   8   6       17.37       14.73      1.07 o
  -1   8   6       13.05       12.59      1.07 o
   0   8   6      126.31      122.29      2.99 o
   1   8   6      248.87      261.65      5.12 o
   2   8   6      511.79      536.10      9.18 o
   4   8   6        0.14        0.64      0.43 o
 -16   1   7      228.88      243.30      4.48 o
 -15   1   7      198.23      215.82      3.97 o
 -14   1   7      478.50      526.91      4.14 o
 -13   1   7        7.51        8.40      0.43 o
 -12   1   7       32.34       34.04      0.70 o
 -11   1   7       61.58       64.25      0.94 o
 -10   1   7      117.93      114.26      1.25 o
  -9   1   7        8.45        8.15      0.35 o
  -8   1   7       12.67       13.84      0.41 o
  -7   1   7       61.10       60.66      0.93 o
  -6   1   7      404.94      434.25      3.29 o
  -5   1   7      106.20      111.39      1.32 o
  -4   1   7       39.22       41.75      0.75 o
  -3   1   7        4.69        3.93      0.36 o
  -2   1   7       12.25       11.60      0.67 o
  -1   1   7        0.00        4.52      0.44 o
   0   1   7      515.09      494.71      6.32 o
   1   1   7      764.32      771.54      7.56 o
   2   1   7       36.99       34.86      0.62 o
   3   1   7       26.45       32.17      0.75 o
   4   1   7        6.28        3.02      0.28 o
   5   1   7        9.19        9.56      0.46 o
   6   1   7      165.89      146.44      1.71 o
   7   1   7       76.40       67.75      1.12 o
   8   1   7       26.50       32.92      0.77 o
   9   1   7        0.61        0.71      0.31 o
  10   1   7      138.07      138.00      1.72 o
  11   1   7        4.65        7.35      0.41 o
  12   1   7       33.74       35.86      1.07 o
 -15   2   7      211.14      202.11      4.05 o
 -14   2   7       73.44       79.03      1.67 o
 -13   2   7       58.23       62.29      1.14 o
 -12   2   7      128.71      128.09      1.30 o
 -11   2   7      209.39      198.41      1.89 o
 -10   2   7      209.85      207.21      1.73 o
  -9   2   7       22.95       22.61      0.47 o
  -8   2   7      126.77      133.04      1.11 o
  -7   2   7       80.34       76.10      0.83 o
  -6   2   7        0.63        0.99      0.24 o
  -5   2   7       18.34       17.90      0.43 o
  -4   2   7       34.56       34.70      0.82 o
  -3   2   7        1.04        0.62      0.26 o
  -2   2   7       65.22       65.22      1.23 o
  -1   2   7       56.38       44.29      1.14 o
   0   2   7       32.64       35.79      1.04 o
   1   2   7       57.28       68.56      1.49 o
   2   2   7        8.20        6.69      0.42 o
   3   2   7      320.53      303.02      2.81 o
   4   2   7        8.09        5.66      0.38 o
   5   2   7       10.07       13.25      0.51 o
   6   2   7       11.90        8.21      0.42 o
   7   2   7      102.31       99.99      1.37 o
   8   2   7      135.67      127.65      1.72 o
   9   2   7       65.36       64.57      1.07 o
  10   2   7        1.00        0.59      0.21 o
  11   2   7        5.47        6.45      0.40 o
  12   2   7       58.72       66.37      1.71 o
 -15   3   7        0.36        1.28      0.43 o
 -14   3   7      155.46      156.26      2.64 o
 -13   3   7       41.50       48.70      1.10 o
 -12   3   7       11.58       14.07      0.61 o
 -11   3   7        3.43        3.98      0.42 o
 -10   3   7        1.02        0.65      0.23 o
  -9   3   7       23.11       25.88      0.50 o
  -8   3   7       94.78      105.65      1.04 o
  -7   3   7       49.95       45.14      0.72 o
  -6   3   7       33.86       33.41      0.62 o
  -5   3   7       96.59       89.55      1.10 o
  -4   3   7        1.25        1.18      0.53 o
  -3   3   7       10.12       10.47      0.41 o
  -2   3   7      251.83      238.93      2.07 o
  -1   3   7     1318.13     1294.47      9.86 o
   0   3   7      105.22      104.01      1.26 o
   1   3   7       25.76       23.24      0.51 o
   2   3   7      137.33      132.30      1.57 o
   3   3   7      138.82      132.10      1.38 o
   4   3   7        2.83        0.97      0.21 o
   5   3   7       43.94       42.89      0.68 o
   6   3   7      411.08      386.82      3.56 o
   7   3   7      269.44      276.47      3.20 o
   8   3   7        2.45        3.39      0.53 o
   9   3   7       86.84       91.80      1.54 o
  10   3   7      317.12      332.00      3.60 o
  11   3   7       82.53       93.26      2.56 o
 -14   4   7       11.54       10.14      0.60 o
 -13   4   7       26.66       24.83      0.97 o
 -12   4   7       49.40       52.69      1.16 o
 -11   4   7        6.39        7.45      0.42 o
 -10   4   7       16.53       15.21      0.50 o
  -9   4   7        4.34        7.85      0.40 o
  -8   4   7      127.87      115.98      1.18 o
  -7   4   7      162.27      152.93      1.44 o
  -6   4   7       81.97       76.81      1.12 o
  -5   4   7      134.77      118.15      1.56 o
  -4   4   7      136.84      127.31      1.36 o
  -3   4   7       78.34       77.16      1.00 o
  -2   4   7       46.22       52.53      0.81 o
  -1   4   7        5.50        6.39      0.38 o
   0   4   7        7.20       11.84      0.48 o
   1   4   7      262.78      236.57      2.32 o
   2   4   7        6.72        9.71      0.42 o
   3   4   7      111.14       98.09      1.24 o
   4   4   7        0.89        0.68      0.27 o
   5   4   7       17.78       21.57      0.67 o
   6   4   7       14.68       20.38      2.64 o
   7   4   7       11.82       11.74      0.60 o
   8   4   7      166.19      153.63      2.34 o
   9   4   7       12.34       14.02      0.71 o
  10   4   7       13.64       16.60      0.67 o
 -13   5   7       44.17       44.60      1.28 o
 -12   5   7        0.24        0.00      0.25 o
 -11   5   7      101.84      104.82      1.33 o
 -10   5   7      114.12      111.36      1.45 o
  -9   5   7        3.81        3.69      0.39 o
  -8   5   7        0.59        1.08      0.29 o
  -7   5   7       94.98       93.98      1.40 o
  -6   5   7        1.79        4.58      0.49 o
  -5   5   7      121.32      124.81      1.49 o
  -4   5   7       29.61       24.34      0.64 o
  -3   5   7        0.03        0.50      0.28 o
  -2   5   7        0.19        0.25      0.28 o
  -1   5   7       23.06       20.87      0.70 o
   0   5   7       21.79       21.78      1.20 o
   1   5   7      241.13      232.74      3.53 o
   2   5   7        8.33       11.22      0.56 o
   3   5   7        7.81        6.21      0.36 o
   4   5   7      117.87      132.42      1.57 o
   5   5   7        1.61        1.16      0.31 o
   6   5   7        0.00        0.36      0.27 o
   7   5   7       44.14       45.68      1.18 o
   8   5   7       30.81       40.11      1.02 o
   9   5   7      101.15      103.93      2.13 o
 -11   6   7       62.43       60.61      1.49 o
 -10   6   7        0.03        0.50      0.18 o
  -9   6   7      311.41      292.58      2.79 o
  -8   6   7        6.84        1.93      0.26 o
  -7   6   7       65.33       60.63      1.03 o
  -6   6   7      230.68      210.57      2.29 o
  -5   6   7       91.16       86.05      2.35 o
  -4   6   7      134.49      136.00      2.49 o
  -3   6   7        0.42        0.75      0.45 o
  -2   6   7       82.26       78.22      1.81 o
  -1   6   7       66.06       78.29      2.45 o
   0   6   7       68.74       68.30      1.66 o
   1   6   7      154.99      168.07      2.79 o
   2   6   7       32.38       38.92      2.56 o
   3   6   7      195.13      186.66      2.94 o
   4   6   7      497.48      537.00      5.24 o
   5   6   7      262.37      246.96      3.26 o
   6   6   7       86.41       92.53      1.81 o
   7   6   7       22.23       24.22      0.67 o
  -9   7   7       37.39       41.69      1.71 o
  -8   7   7      210.76      187.60      2.17 o
  -7   7   7       39.19       31.94      0.87 o
  -6   7   7        0.03       -0.09      0.19 o
  -5   7   7       15.25       21.04      0.74 o
  -4   7   7       90.47       77.94      1.49 o
  -3   7   7       17.80       18.49      0.85 o
  -2   7   7       66.45       58.36      1.71 o
  -1   7   7        8.35        6.92      0.64 o
   0   7   7       12.94       10.70      0.55 o
   1   7   7        9.04        9.78      0.55 o
   2   7   7       23.18       19.37      0.74 o
   3   7   7        0.01        0.28      0.53 o
   4   7   7        0.44        1.07      0.64 o
   5   7   7       29.61       34.79      0.85 o
  -4   8   7       95.46       87.50      2.13 o
  -3   8   7        6.37        8.75      0.85 o
  -2   8   7        8.98       11.31      0.85 o
  -1   8   7       19.40       26.04      1.07 o
   0   8   7      121.89      136.80      2.77 o
 -14   0   8      437.36      432.81      4.47 o
 -13   0   8      927.39      924.39      9.06 o
 -12   0   8       44.94       44.61      1.21 o
 -11   0   8        3.41        5.27      0.62 o
 -10   0   8       69.42       73.43      1.38 o
  -9   0   8      269.04      250.58      3.05 o
  -8   0   8       15.98       15.84      0.65 o
  -7   0   8       86.06       84.47      1.34 o
  -6   0   8      172.72      175.28      2.76 o
  -5   0   8        0.32       -0.09      0.31 o
  -4   0   8      438.46      426.72      5.23 o
  -3   0   8     2122.76     1981.39     22.39 o
  -2   0   8      529.57      488.91      5.79 o
  -1   0   8        7.67        7.38      0.93 o
   0   0   8     1513.50     1471.14     12.49 o
   1   0   8      536.69      472.28      5.30 o
   2   0   8        1.43        7.81      1.34 o
   3   0   8      607.35      584.62      6.35 o
   4   0   8      992.05      876.42      9.03 o
   5   0   8       23.96       26.76      0.94 o
   6   0   8        3.38        2.77      0.64 o
   7   0   8       35.68       24.99      1.07 o
   8   0   8       70.40       59.97      1.71 o
   9   0   8       11.59        7.81      1.28 o
  10   0   8       24.95       18.14      1.07 o
  11   0   8      105.47      114.18      2.35 o
 -15   1   8      148.54      162.48      2.77 o
 -14   1   8      139.34      158.90      2.09 o
 -13   1   8       51.57       59.50      0.83 o
 -12   1   8       27.32       30.85      0.60 o
 -11   1   8       25.33       24.66      0.56 o
 -10   1   8        1.99        1.71      0.24 o
  -9   1   8       20.83       20.79      0.53 o
  -8   1   8       74.60       80.31      1.01 o
  -7   1   8      157.96      177.05      1.78 o
  -6   1   8       72.62       71.71      0.98 o
  -5   1   8       98.58      100.08      1.28 o
  -4   1   8      410.65      397.52      3.46 o
  -3   1   8      575.17      543.59      4.44 o
  -2   1   8       61.68       61.34      1.00 o
  -1   1   8      150.54      148.51      1.51 o
   0   1   8       83.36       80.88      1.12 o
   1   1   8       68.75       64.39      0.93 o
   2   1   8        0.16        0.51      0.22 o
   3   1   8        0.47        0.53      0.22 o
   4   1   8      101.07      102.12      1.31 o
   5   1   8       65.00       48.45      0.84 o
   6   1   8        6.99        6.19      0.49 o
   7   1   8        1.14        1.35      0.37 o
   8   1   8        0.94        1.32      0.36 o
   9   1   8        0.91        1.00      0.28 o
  10   1   8       41.16       40.24      0.80 o
  11   1   8        0.56        0.43      0.43 o
 -14   2   8       44.91       47.88      1.28 o
 -13   2   8        6.21        6.42      0.41 o
 -12   2   8      145.07      151.48      1.87 o
 -11   2   8      125.87      113.27      1.37 o
 -10   2   8       78.35       80.73      1.12 o
  -9   2   8       15.68       19.02      0.53 o
  -8   2   8       71.98       70.03      0.86 o
  -7   2   8        0.75        2.17      0.25 o
  -6   2   8        1.49        3.46      0.35 o
  -5   2   8        0.02        0.21      0.22 o
  -4   2   8        4.58        6.14      0.36 o
  -3   2   8      702.04      708.96      5.03 o
  -2   2   8       98.29       94.64      1.26 o
  -1   2   8     1171.69     1148.01      8.03 o
   0   2   8      349.48      311.30      2.70 o
   1   2   8      693.20      642.33      4.81 o
   2   2   8        2.04        4.62      0.31 o
   3   2   8      413.89      393.68      3.72 o
   4   2   8      168.45      172.67      2.05 o
   5   2   8       35.55       30.60      0.78 o
   6   2   8      924.07      869.86      7.52 o
   7   2   8       44.60       42.14      0.92 o
   8   2   8        2.71        1.94      0.28 o
   9   2   8        4.58        7.04      0.37 o
  10   2   8        6.21        7.24      0.44 o
 -14   3   8       16.57       20.27      1.07 o
 -13   3   8       31.14       32.30      0.94 o
 -12   3   8        5.99        6.56      0.42 o
 -11   3   8        0.01        0.13      0.27 o
 -10   3   8        0.09        0.24      0.27 o
  -9   3   8      207.83      209.28      2.13 o
  -8   3   8      467.08      436.83      3.41 o
  -7   3   8       84.46       77.40      1.05 o
  -6   3   8       71.77       64.38      0.85 o
  -5   3   8       42.13       45.45      0.85 o
  -4   3   8        7.95        5.32      0.34 o
  -3   3   8        0.02        0.48      0.20 o
  -2   3   8        5.07        5.39      0.30 o
  -1   3   8      316.18      291.51      2.30 o
   0   3   8        1.98        1.93      0.22 o
   1   3   8       29.03       26.93      0.68 o
   2   3   8        1.84        3.65      0.35 o
   3   3   8       83.03       82.14      1.29 o
   4   3   8      351.51      351.04      3.27 o
   5   3   8      121.02      115.31      1.56 o
   6   3   8       33.42       48.85      0.90 o
   7   3   8        2.51        4.39      0.64 o
   8   3   8       38.64       40.19      0.94 o
   9   3   8       21.00       22.74      0.88 o
  10   3   8        0.95        0.64      0.43 o
 -13   4   8        4.36        3.63      0.64 o
 -12   4   8       12.47       11.19      0.57 o
 -11   4   8       35.93       41.45      1.03 o
 -10   4   8      136.70      143.12      1.72 o
  -9   4   8        2.78        2.62      0.47 o
  -8   4   8       88.68       78.28      1.06 o
  -7   4   8       89.05       89.43      1.22 o
  -6   4   8       18.98       18.99      0.63 o
  -5   4   8       25.01       23.04      0.61 o
  -4   4   8      125.16      112.70      1.26 o
  -3   4   8       18.82       19.71      0.51 o
  -2   4   8        0.29        0.56      0.21 o
  -1   4   8      337.81      358.16      2.71 o
   0   4   8        0.02        0.63      0.29 o
   1   4   8      143.97      144.13      2.12 o
   2   4   8      293.04      296.33      3.04 o
   3   4   8      500.48      485.51      6.25 o
   4   4   8      330.75      337.17      4.61 o
   5   4   8      266.92      247.23      4.05 o
   6   4   8      647.65      636.00     12.81 o
   7   4   8        2.64        2.03      0.30 o
   8   4   8       84.48       81.72      1.54 o
   9   4   8      120.98      133.39      2.56 o
 -12   5   8      117.35      118.87      2.56 o
 -11   5   8       21.44       26.59      0.82 o
 -10   5   8       11.83       14.28      0.85 o
  -9   5   8       35.98       29.84      0.84 o
  -8   5   8       30.38       24.55      0.63 o
  -7   5   8        1.07        1.76      0.57 o
  -6   5   8      182.31      168.44      2.21 o
  -5   5   8       18.70       18.74      0.69 o
  -4   5   8       12.77        8.47      0.43 o
  -3   5   8        0.01        0.61      0.36 o
  -2   5   8       22.47       21.64      0.72 o
  -1   5   8      127.96      131.93      1.95 o
   0   5   8        2.96        6.75      0.57 o
   1   5   8      430.23      415.34      3.78 o
   2   5   8      186.20      201.87      2.10 o
   3   5   8        2.28        1.57      0.53 o
   4   5   8      241.73      263.84      3.64 o
   5   5   8       96.80      107.16      2.56 o
   6   5   8       52.28       48.09      1.18 o
   7   5   8      146.53      153.87      2.31 o
 -10   6   8       14.37       15.37      0.64 o
  -9   6   8       35.77       31.46      0.79 o
  -8   6   8      293.12      288.07      2.61 o
  -7   6   8        0.46        0.09      0.34 o
  -6   6   8       32.19       28.51      0.62 o
  -5   6   8        1.25        1.73      0.27 o
  -4   6   8        1.70        2.03      0.45 o
  -3   6   8       12.23       17.80      0.82 o
  -2   6   8        3.54        4.55      0.51 o
  -1   6   8       20.93       17.93      0.82 o
   0   6   8        0.26        0.77      0.36 o
   1   6   8       18.25       18.18      0.82 o
   2   6   8       27.14       28.96      0.87 o
   3   6   8       42.09       39.59      0.97 o
   4   6   8        0.12        0.36      0.19 o
   5   6   8      242.45      252.42      3.22 o
   6   6   8      213.89      220.89      4.05 o
  -6   7   8       42.55       41.36      1.60 o
  -5   7   8       19.67       23.05      1.07 o
  -4   7   8        1.89        1.78      0.32 o
  -3   7   8       13.53       11.08      0.53 o
  -2   7   8       95.01      109.47      1.73 o
  -1   7   8      342.93      332.29      4.07 o
   0   7   8       33.08       31.60      0.82 o
   1   7   8       49.15       49.94      0.91 o
 -14   1   9       96.88      106.43      2.24 o
 -13   1   9      141.83      140.90      1.66 o
 -12   1   9       16.72       19.81      0.54 o
 -11   1   9       31.30       31.06      0.65 o
 -10   1   9      251.04      242.17      2.75 o
  -9   1   9       56.65       49.47      0.75 o
  -8   1   9       40.28       40.99      0.65 o
  -7   1   9      312.74      302.45      2.34 o
  -6   1   9      237.31      218.66      2.01 o
  -5   1   9       20.74       22.15      0.54 o
  -4   1   9      100.08       96.60      1.16 o
  -3   1   9      276.46      275.02      2.60 o
  -2   1   9      374.22      368.37      3.24 o
  -1   1   9      151.49      158.62      1.73 o
   0   1   9      116.16      121.41      2.02 o
   1   1   9       85.10       91.63      1.37 o
   2   1   9        6.60        8.42      0.52 o
   3   1   9        1.99        1.17      0.26 o
   4   1   9      246.24      226.56      2.83 o
   5   1   9       41.72       39.78      0.97 o
   6   1   9        3.26        4.31      0.40 o
   7   1   9       32.65       31.16      0.97 o
   8   1   9      336.53      336.26      3.48 o
   9   1   9        7.69        2.58      0.36 o
 -13   2   9       12.87       13.94      0.47 o
 -12   2   9        0.00       -0.28      0.26 o
 -11   2   9        5.39        7.20      0.37 o
 -10   2   9       20.53       16.61      0.51 o
  -9   2   9       48.74       43.59      0.82 o
  -8   2   9      125.77      136.11      1.55 o
  -7   2   9       64.09       66.68      0.98 o
  -6   2   9      450.84      410.45      5.03 o
  -5   2   9      516.07      510.17      4.37 o
  -4   2   9      240.31      242.95      2.54 o
  -3   2   9       50.25       54.49      1.04 o
  -2   2   9      543.26      544.34      4.55 o
  -1   2   9      441.95      444.65      3.74 o
   0   2   9      246.13      250.10      2.41 o
   1   2   9       75.73       75.37      1.13 o
   2   2   9        6.03        4.51      0.41 o
   3   2   9       92.28       85.80      1.42 o
   4   2   9      189.49      178.67      2.13 o
   5   2   9        0.02        0.47      0.25 o
   6   2   9        6.01        5.47      0.34 o
   7   2   9       75.59       84.85      1.15 o
   8   2   9       14.66        9.88      0.52 o
   9   2   9        1.92        0.85      0.43 o
 -13   3   9        9.88       15.15      1.07 o
 -12   3   9        1.55        1.75      0.31 o
 -11   3   9        7.49        5.95      0.36 o
 -10   3   9       43.85       49.41      0.97 o
  -9   3   9      116.33      123.12      1.56 o
  -8   3   9       30.50       24.59      0.59 o
  -7   3   9       90.19       78.76      1.06 o
  -6   3   9        0.26       -0.04      0.26 o
  -5   3   9      123.03      127.43      2.15 o
  -4   3   9      101.18       91.57      1.31 o
  -3   3   9      239.60      228.90      2.19 o
  -2   3   9       81.30       86.58      1.30 o
  -1   3   9      669.14      647.75      5.05 o
   0   3   9        4.99        4.50      0.35 o
   1   3   9        0.01        0.75      0.27 o
   2   3   9      135.37      135.53      1.78 o
   3   3   9      102.01       95.30      1.41 o
   4   3   9        3.92        3.28      0.34 o
   5   3   9       13.26       11.55      0.47 o
   6   3   9       16.52       16.51      0.59 o
   7   3   9        3.56        2.15      0.27 o
   8   3   9        0.31        0.53      0.30 o
 -11   4   9       44.77       52.04      1.03 o
 -10   4   9        3.27        2.52      0.49 o
  -9   4   9      110.35      114.19      1.60 o
  -8   4   9      344.69      318.49      3.27 o
  -7   4   9       27.46       33.57      0.79 o
  -6   4   9       18.21       18.65      0.84 o
  -5   4   9      211.43      209.11      3.06 o
  -4   4   9       50.44       61.35      1.51 o
  -3   4   9      101.72       94.91      2.25 o
  -2   4   9       42.20       42.04      1.92 o
  -1   4   9      296.46      307.78      5.44 o
   0   4   9        0.92        1.10      0.43 o
   1   4   9        4.58        5.27      0.51 o
   2   4   9      119.13      131.34      2.31 o
   3   4   9      202.27      213.91      3.22 o
   4   4   9        2.38        3.18      0.33 o
   5   4   9      216.12      216.69      2.56 o
   6   4   9        7.80        7.89      0.51 o
   7   4   9       10.50       12.66      0.53 o
 -10   5   9        5.07        3.90      0.67 o
  -9   5   9       47.33       46.87      1.23 o
  -8   5   9      150.82      159.67      2.13 o
  -7   5   9      158.94      161.86      1.95 o
  -6   5   9        5.51        4.25      0.39 o
  -5   5   9       49.99       48.43      1.23 o
  -4   5   9      226.92      218.08      4.59 o
  -3   5   9      132.29      130.03      2.64 o
  -2   5   9       23.20       21.56      1.49 o
  -1   5   9        3.62        4.91      0.85 o
   0   5   9        7.84       10.63      0.85 o
   1   5   9       40.87       41.80      1.28 o
   2   5   9        1.95        0.59      0.32 o
   3   5   9       29.69       34.55      1.02 o
   4   5   9       35.05       38.75      1.02 o
   5   5   9       28.50       30.05      0.82 o
  -8   6   9      116.78       98.17      1.51 o
  -7   6   9        0.22        1.00      0.53 o
  -6   6   9       14.48       10.99      0.48 o
  -5   6   9       26.62       27.43      0.74 o
  -4   6   9        0.30        0.50      0.18 o
  -3   6   9        0.91        0.47      0.36 o
  -2   6   9        0.72        1.92      0.43 o
  -1   6   9        3.21        3.84      0.64 o
   0   6   9       74.70       71.07      2.13 o
   1   6   9        3.44        3.41      0.64 o
   2   6   9       14.31       15.79      0.85 o
   3   6   9       71.03       70.21      1.92 o
 -12   0  10        0.13        0.64      0.45 o
 -11   0  10       50.64       47.10      1.28 o
 -10   0  10        3.22        5.44      0.60 o
  -9   0  10       98.23      105.39      2.20 o
  -8   0  10       41.82       29.00      0.82 o
  -7   0  10       13.59       14.86      0.64 o
  -6   0  10       24.17       23.34      0.90 o
  -5   0  10      433.03      462.90      6.31 o
  -4   0  10       91.32       88.04      1.89 o
  -3   0  10     1515.06     1568.81     15.83 o
  -2   0  10     1046.81      985.29     10.40 o
  -1   0  10     1102.10     1116.41     11.62 o
   0   0  10       74.10       71.71      1.92 o
   1   0  10      337.10      325.25      5.76 o
   3   0  10       37.30       35.00      1.92 o
   4   0  10      328.72      322.90      6.40 o
   5   0  10        1.71        0.64      0.64 o
   6   0  10       35.46       34.79      1.71 o
   7   0  10       12.98       10.67      0.85 o
 -12   1  10       14.79       11.50      0.96 o
 -11   1  10       59.34       60.52      0.81 o
 -10   1  10      142.79      133.26      1.42 o
  -9   1  10       19.76       16.32      0.71 o
  -8   1  10        2.17        2.60      0.32 o
  -7   1  10        3.05        1.91      0.28 o
  -6   1  10       28.53       36.22      0.82 o
  -5   1  10        9.04        7.80      0.54 o
  -4   1  10        0.05        1.80      0.98 o
  -3   1  10      397.41      384.75      3.44 o
  -2   1  10        0.66        2.02      0.86 o
  -1   1  10       27.03       28.12      0.97 o
   0   1  10        0.23        0.53      0.35 o
   1   1  10        3.62        4.29      0.75 o
   2   1  10       39.98       38.14      1.18 o
   3   1  10        4.64        2.43      0.53 o
   4   1  10        2.45        2.50      0.64 o
   5   1  10       91.15       82.96      1.71 o
   6   1  10      111.27      104.59      1.88 o
   7   1  10      115.14      124.00      2.56 o
 -12   2  10       35.06       35.51      0.85 o
 -11   2  10       53.24       47.58      0.84 o
 -10   2  10       15.65       14.17      0.44 o
  -9   2  10        0.23        0.12      0.19 o
  -8   2  10       16.64       18.23      0.52 o
  -7   2  10        0.43        0.80      0.22 o
  -6   2  10       19.07       25.14      0.72 o
  -5   2  10      557.08      579.58      4.99 o
  -4   2  10      370.28      362.77      3.45 o
  -3   2  10       72.88       72.41      1.34 o
  -2   2  10       36.77       43.78      1.18 o
  -1   2  10        2.86        2.32      0.40 o
   0   2  10       58.35       56.36      1.40 o
   1   2  10      449.16      447.10      4.44 o
   2   2  10      474.54      473.20      5.26 o
   3   2  10       10.64        8.69      0.53 o
   4   2  10        9.24        5.62      0.44 o
   5   2  10       15.36       14.88      1.17 o
   6   2  10        5.60        3.96      0.31 o
 -11   3  10        1.13        1.09      0.27 o
 -10   3  10      153.22      148.42      1.69 o
  -9   3  10       53.68       54.75      0.87 o
  -8   3  10      114.14      104.59      1.34 o
  -7   3  10       43.96       41.01      0.72 o
  -6   3  10      154.53      138.08      1.65 o
  -5   3  10      133.22      127.12      1.56 o
  -4   3  10       32.99       35.03      0.81 o
  -3   3  10       10.01       10.76      0.54 o
  -2   3  10       17.23       16.21      0.63 o
  -1   3  10      101.48       96.09      1.45 o
   0   3  10       48.42       53.81      1.04 o
   1   3  10        0.18        0.28      0.25 o
   2   3  10      199.32      211.29      2.26 o
   3   3  10      136.32      131.38      1.69 o
   4   3  10       15.62       15.79      0.57 o
   5   3  10       15.98       19.76      0.75 o
   6   3  10       14.79       11.10      0.64 o
 -10   4  10       50.89       55.52      1.18 o
  -9   4  10       54.23       63.51      1.16 o
  -8   4  10      104.37      121.76      1.54 o
  -7   4  10      289.45      288.73      2.60 o
  -6   4  10      120.22      111.58      1.35 o
  -5   4  10      143.41      157.21      2.01 o
  -4   4  10      192.76      189.75      2.66 o
  -3   4  10        0.02        0.03      0.31 o
  -2   4  10        0.97        1.97      0.61 o
  -1   4  10       42.28       42.66      1.10 o
   0   4  10       50.05       48.82      1.45 o
   1   4  10       42.12       42.32      1.29 o
   2   4  10       43.21       45.36      1.43 o
   3   4  10       20.29       15.13      1.60 o
  -8   5  10        9.32       11.52      0.64 o
  -7   5  10       60.60       61.89      1.49 o
  -6   5  10        0.02        0.21      0.17 o
  -5   5  10        0.64        0.21      0.17 o
  -4   5  10        7.29        5.62      0.64 o
  -3   5  10       29.80       28.42      1.07 o
  -2   5  10       17.72       17.10      0.91 o
  -1   5  10       51.47       52.98      1.43 o
   0   5  10      168.02      172.59      2.94 o
   1   5  10       64.86       65.71      1.58 o
 -10   1  11        0.02        0.12      0.23 o
  -9   1  11       51.73       44.29      0.80 o
  -8   1  11      102.34       92.51      1.13 o
  -7   1  11       54.71       56.53      0.96 o
  -6   1  11       15.07       15.10      0.69 o
  -5   1  11      556.43      577.53      4.63 o
  -4   1  11       24.25       24.52      0.70 o
  -3   1  11      143.23      146.55      1.88 o
  -2   1  11        0.33       -0.12      0.31 o
  -1   1  11       12.00       10.75      0.92 o
   0   1  11        6.80        7.71      0.51 o
   1   1  11       14.91       17.29      1.28 o
   2   1  11      230.07      222.81      4.70 o
   3   1  11        3.19        4.70      0.85 o
   4   1  11       41.70       37.09      1.12 o
   5   1  11       77.09       94.11      1.58 o
 -10   2  11       22.15       22.28      1.28 o
  -9   2  11        9.68        7.21      0.33 o
  -8   2  11       10.49        7.21      0.30 o
  -7   2  11        7.55        6.57      0.31 o
  -6   2  11       74.80       74.68      0.95 o
  -5   2  11      240.24      248.97      2.41 o
  -4   2  11      119.03      118.62      1.49 o
  -3   2  11      178.24      181.75      2.14 o
  -2   2  11       20.47       25.07      0.72 o
  -1   2  11       91.37       90.30      1.36 o
   0   2  11       31.64       31.78      0.76 o
   1   2  11        2.49        1.82      0.31 o
   2   2  11        8.52        9.23      0.54 o
   3   2  11       28.72       41.38      0.77 o
  -9   3  11       38.82       42.04      1.28 o
  -8   3  11       36.56       40.74      0.74 o
  -7   3  11       17.39       24.18      0.58 o
  -6   3  11       18.27       14.22      0.48 o
  -5   3  11       45.49       49.37      0.80 o
  -4   3  11        2.94        3.04      0.40 o
  -3   3  11       72.01       73.79      1.39 o
  -2   3  11        0.01       -0.36      0.25 o
  -1   3  11        9.30       12.36      0.81 o
   0   3  11        3.10        1.17      0.27 o
   1   3  11       12.81       11.23      0.60 o
   2   3  11       59.30       62.74      1.71 o
   3   3  11       83.50       76.40      1.92 o
  -6   4  11      248.97      276.59      3.64 o
  -5   4  11        5.95       10.77      0.63 o
  -4   4  11       54.49       59.65      1.43 o
  -3   4  11        0.49       -0.11      0.30 o
  -2   4  11        1.80        3.37      1.07 o
  -1   4  11        4.19        4.56      0.51 o
  -7   0  12       26.95       29.97      0.97 o
  -6   0  12       60.27       55.92      2.13 o
  -5   0  12       59.99       49.33      1.36 o
  -4   0  12      334.82      351.10      6.19 o
  -3   0  12      100.99      102.65      2.99 o
  -2   0  12        0.36        0.00      0.64 o
  -1   0  12        6.65        4.48      0.85 o
   0   0  12       16.08       18.78      1.28 o
   1   0  12       66.26       72.78      1.92 o
  -7   1  12        5.94        6.39      0.41 o
  -6   1  12       17.20       14.91      0.71 o
  -5   1  12        4.23        4.70      0.39 o
  -4   1  12       23.22       27.86      0.75 o
  -3   1  12        9.61        8.22      0.85 o
  -2   1  12        0.64        0.64      0.64 o
  -1   1  12       18.30       18.50      0.82 o
   0   1  12       59.80       64.06      1.33 o
   1   1  12       22.18       28.77      0.82 o
  -5   2  12       60.07       60.01      1.28 o
  -4   2  12       10.66        7.35      0.33 o
  -3   2  12       44.54       47.64      1.49 o
  -2   2  12      145.20      164.76      2.99 o
  -1   2  12       81.48       91.98      1.71 o
 
